# Supplementary material for: Factors that predict life sciences student persistence in undergraduate research experiences
Source: PLoS One. 2019 Aug 14;14(8):e0220186. doi: 10.1371/journal.pone.0220186 (PMC6693735; doi:10.1371/journal.pone.0220186)
Supplement: S2 File — (CSV) [file pone.0220186.s002.csv]

id	stay.vs.consider	leave.vs.consider	compensation.money	gender	college.gen	race	gpa	career.goal	career.stay	financial.stay	enough.stay	opportunity.stay	mentor.stay	environment.stay	flexible.stay	sufficient.stay	enjoy.stay	interested.stay	skills.stay	career.leave	money.leave	enough.leave	opportunity.leave	mentor.leave	environment.leave	flexible.leave	sufficient.leave	tasks.leave	topic.leave	skills.leave
1	0	0	no	male	non.first.gen	white	4	doctor	1	0	1	0	1	1	1	0	1	1	1	0	0	0	0	0	0	0	0	0	0	0
2	1	NA	no	female	non.first.gen	white	3.74	other.science	1	0	1	0	1	1	1	0	1	1	1	NA	NA	NA	NA	NA	NA	NA	NA	NA	NA	NA
3	1	NA	no	male	non.first.gen	white	4	doctor	1	0	1	1	1	1	1	1	0	0	1	NA	NA	NA	NA	NA	NA	NA	NA	NA	NA	NA
4	0	0	no	female	non.first.gen	asian	4	doctor	1	0	0	1	1	1	0	1	0	0	1	0	0	0	1	0	0	0	0	1	1	0
5	1	NA	no	female	first.gen	white	NA	other	0	0	0	1	1	0	1	0	1	0	1	NA	NA	NA	NA	NA	NA	NA	NA	NA	NA	NA
6	0	0	no	female	non.first.gen	asian	3.78	doctor	1	0	1	1	0	0	0	0	0	0	1	0	0	0	0	1	1	1	0	1	1	0
7	0	0	no	female	non.first.gen	white	3.54	other	1	0	0	1	1	0	0	0	1	1	1	0	1	1	0	1	0	0	1	0	0	0
8	1	NA	no	female	first.gen	urm	3.28	doctor	0	0	0	0	1	0	0	0	0	0	0	NA	NA	NA	NA	NA	NA	NA	NA	NA	NA	NA
9	0	0	no	female	non.first.gen	white	3.88	researcher	1	0	0	0	1	0	0	0	0	0	1	0	0	1	0	0	0	0	0	0	1	0
10	1	NA	no	female	non.first.gen	white	3.48	other.health	1	1	0	0	1	0	0	0	0	0	0	NA	NA	NA	NA	NA	NA	NA	NA	NA	NA	NA
11	1	NA	no	female	non.first.gen	white	3.91	other.health	0	0	0	0	1	1	1	1	1	1	1	NA	NA	NA	NA	NA	NA	NA	NA	NA	NA	NA
12	NA	1	no	female	first.gen	urm	3.64	doctor	NA	NA	NA	NA	NA	NA	NA	NA	NA	NA	NA	1	1	0	0	0	0	0	0	0	0	0
13	0	0	no	male	first.gen	white	3.5	researcher	1	0	0	0	1	1	1	0	0	1	0	0	0	0	0	0	0	0	1	1	0	0
14	1	NA	no	female	non.first.gen	urm	2.75	researcher	1	0	0	0	0	1	1	0	1	1	1	NA	NA	NA	NA	NA	NA	NA	NA	NA	NA	NA
15	1	NA	no	male	non.first.gen	asian	3.31	doctor	1	0	0	0	0	0	0	0	0	0	0	NA	NA	NA	NA	NA	NA	NA	NA	NA	NA	NA
16	1	NA	yes	female	non.first.gen	white	4	doctor	1	0	0	0	1	0	0	0	0	0	1	NA	NA	NA	NA	NA	NA	NA	NA	NA	NA	NA
17	1	NA	no	male	non.first.gen	asian	3.46	doctor	1	0	0	0	1	1	1	0	1	1	1	NA	NA	NA	NA	NA	NA	NA	NA	NA	NA	NA
18	1	NA	no	female	first.gen	asian	3.16	doctor	1	0	0	0	1	1	1	0	1	0	1	NA	NA	NA	NA	NA	NA	NA	NA	NA	NA	NA
19	1	NA	no	male	non.first.gen	white	3.4	unsure	1	1	1	1	1	1	1	1	1	0	1	NA	NA	NA	NA	NA	NA	NA	NA	NA	NA	NA
20	1	NA	yes	female	non.first.gen	white	3.91	other.health	0	1	0	1	1	1	1	1	0	0	1	NA	NA	NA	NA	NA	NA	NA	NA	NA	NA	NA
21	1	NA	no	male	first.gen	urm	3.7	doctor	1	0	0	0	1	1	1	0	1	1	1	NA	NA	NA	NA	NA	NA	NA	NA	NA	NA	NA
22	NA	1	no	female	non.first.gen	asian	4	doctor	NA	NA	NA	NA	NA	NA	NA	NA	NA	NA	NA	1	0	0	0	0	0	0	0	1	1	0
23	NA	1	no	female	non.first.gen	white	3.64	researcher	NA	NA	NA	NA	NA	NA	NA	NA	NA	NA	NA	0	0	0	0	1	1	0	0	0	0	0
24	1	NA	no	male	first.gen	white	3.76	researcher	1	1	0	0	1	1	1	1	1	1	1	NA	NA	NA	NA	NA	NA	NA	NA	NA	NA	NA
25	NA	1	yes	female	non.first.gen	white	3.98	other	NA	NA	NA	NA	NA	NA	NA	NA	NA	NA	NA	0	0	1	1	0	0	1	1	1	0	0
26	1	NA	no	female	non.first.gen	white	3.29	researcher	1	0	1	0	1	1	1	1	1	1	1	NA	NA	NA	NA	NA	NA	NA	NA	NA	NA	NA
27	1	NA	no	female	non.first.gen	white	3.96	doctor	1	0	0	1	1	1	1	1	1	1	1	NA	NA	NA	NA	NA	NA	NA	NA	NA	NA	NA
28	0	0	no	male	non.first.gen	asian	3.58	doctor	1	0	0	1	1	1	1	1	1	1	1	0	1	1	1	0	0	0	0	1	0	0
29	NA	1	no	male	first.gen	white	3.64	researcher	NA	NA	NA	NA	NA	NA	NA	NA	NA	NA	NA	0	1	1	0	1	1	0	1	1	1	1
30	1	NA	no	female	non.first.gen	urm	2.81	other.science	1	1	1	1	1	1	1	1	1	1	1	NA	NA	NA	NA	NA	NA	NA	NA	NA	NA	NA
31	0	0	no	female	first.gen	urm	3.38	other.health	1	0	1	1	0	0	1	0	0	1	1	0	0	0	0	1	1	0	1	1	0	0
32	NA	1	no	female	non.first.gen	white	4	doctor	NA	NA	NA	NA	NA	NA	NA	NA	NA	NA	NA	0	1	1	0	0	1	0	1	1	0	1
33	0	0	no	female	first.gen	white	3.4	NA	0	0	0	1	0	1	0	0	0	0	0	0	1	1	0	0	0	1	1	0	0	0
34	NA	1	no	female	non.first.gen	white	NA	other.science	NA	NA	NA	NA	NA	NA	NA	NA	NA	NA	NA	1	1	1	0	0	0	0	0	0	0	0
35	NA	1	yes	female	non.first.gen	white	3.86	researcher	NA	NA	NA	NA	NA	NA	NA	NA	NA	NA	NA	0	1	0	1	1	1	0	1	1	0	0
36	1	NA	no	female	non.first.gen	white	4	doctor	1	0	1	1	0	0	0	0	0	0	0	NA	NA	NA	NA	NA	NA	NA	NA	NA	NA	NA
37	NA	1	no	female	non.first.gen	white	3.97	researcher	NA	NA	NA	NA	NA	NA	NA	NA	NA	NA	NA	0	0	0	1	0	0	0	0	1	1	1
38	0	0	no	female	non.first.gen	white	3.65	doctor	1	0	1	0	1	1	1	1	0	0	1	0	0	1	1	0	0	0	1	1	0	0
39	0	0	no	female	non.first.gen	white	3.95	other.health	0	0	0	0	1	1	1	0	0	0	1	1	1	1	0	1	0	0	1	1	1	0
40	1	NA	yes	female	non.first.gen	white	3.19	other.health	0	1	1	0	0	0	0	0	0	0	0	NA	NA	NA	NA	NA	NA	NA	NA	NA	NA	NA
41	1	NA	no	female	first.gen	white	3.1	researcher	1	0	0	0	1	1	0	0	1	1	1	NA	NA	NA	NA	NA	NA	NA	NA	NA	NA	NA
42	NA	1	no	female	non.first.gen	white	4	other.health	NA	NA	NA	NA	NA	NA	NA	NA	NA	NA	NA	1	1	1	1	0	0	0	0	1	1	0
43	1	NA	no	female	non.first.gen	urm	3.7	doctor	1	0	1	0	0	1	1	0	1	0	1	NA	NA	NA	NA	NA	NA	NA	NA	NA	NA	NA
44	0	0	no	female	first.gen	white	4	researcher	1	0	0	0	1	0	1	0	1	0	1	0	0	0	1	0	0	0	0	0	0	0
45	1	NA	no	female	non.first.gen	asian	3.33	researcher	0	0	0	0	1	1	1	1	1	1	1	NA	NA	NA	NA	NA	NA	NA	NA	NA	NA	NA
46	1	NA	no	female	NA	white	3.09	other.health	1	0	1	0	1	0	1	0	0	1	1	NA	NA	NA	NA	NA	NA	NA	NA	NA	NA	NA
47	1	NA	no	female	non.first.gen	white	4	other.health	1	1	1	0	1	1	1	1	1	1	1	NA	NA	NA	NA	NA	NA	NA	NA	NA	NA	NA
48	0	0	no	male	non.first.gen	white	3.35	doctor	1	0	0	1	1	0	0	0	0	1	1	0	1	0	0	1	1	0	1	1	0	0
49	0	0	no	female	first.gen	urm	0.5	doctor	1	0	0	0	1	0	1	0	1	1	1	0	0	1	0	0	0	0	0	0	0	0
50	1	NA	no	female	non.first.gen	urm	2.1	doctor	1	0	0	0	1	0	0	0	0	0	1	NA	NA	NA	NA	NA	NA	NA	NA	NA	NA	NA
51	NA	1	no	male	non.first.gen	white	3.97	doctor	NA	NA	NA	NA	NA	NA	NA	NA	NA	NA	NA	0	0	0	1	1	1	0	0	0	1	1
52	NA	1	no	female	non.first.gen	asian	4	doctor	NA	NA	NA	NA	NA	NA	NA	NA	NA	NA	NA	0	0	0	1	0	1	0	0	1	1	0
53	NA	1	yes	female	non.first.gen	urm	2.49	other.science	NA	NA	NA	NA	NA	NA	NA	NA	NA	NA	NA	0	1	0	0	0	0	0	1	0	1	0
54	0	0	no	female	non.first.gen	white	3.91	researcher	1	0	1	0	1	0	0	0	1	1	1	0	1	0	1	1	0	0	0	0	0	0
55	1	NA	no	male	non.first.gen	white	3.67	researcher	1	0	1	1	1	1	1	1	1	1	1	NA	NA	NA	NA	NA	NA	NA	NA	NA	NA	NA
56	0	0	yes	male	non.first.gen	white	2.91	researcher	1	0	0	1	1	1	1	0	0	1	1	0	1	1	0	0	0	0	1	1	0	0
57	0	0	no	female	first.gen	urm	NA	doctor	0	0	0	0	1	1	0	0	0	0	1	1	0	0	0	0	0	0	0	1	1	0
58	NA	1	no	female	non.first.gen	white	3.91	researcher	NA	NA	NA	NA	NA	NA	NA	NA	NA	NA	NA	0	1	1	1	0	0	0	0	0	1	0
59	NA	NA	no	male	non.first.gen	white	4	researcher	NA	NA	NA	NA	NA	NA	NA	NA	NA	NA	NA	NA	NA	NA	NA	NA	NA	NA	NA	NA	NA	NA
60	1	NA	no	female	first.gen	asian	2.99	other.health	1	0	0	0	0	1	1	0	1	0	1	NA	NA	NA	NA	NA	NA	NA	NA	NA	NA	NA
61	0	0	no	female	first.gen	NA	3.32	other.health	1	0	0	0	0	1	0	0	0	0	0	0	0	1	0	1	0	0	1	1	1	0
62	1	NA	no	female	non.first.gen	white	3.1	doctor	1	0	0	0	1	1	0	1	1	1	1	NA	NA	NA	NA	NA	NA	NA	NA	NA	NA	NA
63	1	NA	no	female	non.first.gen	white	3.57	doctor	1	0	1	0	1	1	1	1	1	1	1	NA	NA	NA	NA	NA	NA	NA	NA	NA	NA	NA
64	1	NA	no	female	non.first.gen	white	4	other.health	0	0	0	0	1	1	0	0	0	1	1	NA	NA	NA	NA	NA	NA	NA	NA	NA	NA	NA
65	1	NA	no	male	non.first.gen	asian	NA	doctor	1	0	1	0	1	1	1	1	0	0	1	NA	NA	NA	NA	NA	NA	NA	NA	NA	NA	NA
66	1	NA	no	NA	first.gen	white	NA	doctor	0	0	0	0	0	0	0	0	1	0	1	NA	NA	NA	NA	NA	NA	NA	NA	NA	NA	NA
67	1	NA	no	male	first.gen	white	3.86	researcher	1	1	1	1	1	1	1	1	1	1	1	NA	NA	NA	NA	NA	NA	NA	NA	NA	NA	NA
68	1	NA	no	female	first.gen	NA	2.58	NA	1	0	0	0	0	0	0	0	0	0	0	NA	NA	NA	NA	NA	NA	NA	NA	NA	NA	NA
69	NA	1	no	male	first.gen	white	4	other	NA	NA	NA	NA	NA	NA	NA	NA	NA	NA	NA	0	1	0	0	0	1	0	1	1	1	0
70	NA	NA	no	female	non.first.gen	white	3.97	doctor	NA	NA	NA	NA	NA	NA	NA	NA	NA	NA	NA	NA	NA	NA	NA	NA	NA	NA	NA	NA	NA	NA
71	1	NA	no	male	first.gen	white	4	doctor	1	0	1	0	0	0	0	0	0	1	0	NA	NA	NA	NA	NA	NA	NA	NA	NA	NA	NA
72	NA	1	no	male	non.first.gen	white	3.18	doctor	NA	NA	NA	NA	NA	NA	NA	NA	NA	NA	NA	0	1	1	0	1	1	1	1	0	0	0
73	1	NA	no	male	non.first.gen	urm	NA	doctor	1	0	0	1	1	1	1	1	1	1	1	NA	NA	NA	NA	NA	NA	NA	NA	NA	NA	NA
74	0	0	no	male	non.first.gen	white	4	researcher	0	0	0	0	1	1	1	1	1	1	1	0	1	0	1	1	0	0	0	0	0	0
75	NA	1	no	female	non.first.gen	white	3.63	doctor	NA	NA	NA	NA	NA	NA	NA	NA	NA	NA	NA	1	0	0	1	0	1	0	0	1	1	1
76	1	NA	no	male	first.gen	white	3.9	researcher	1	0	0	0	1	1	1	1	1	1	1	NA	NA	NA	NA	NA	NA	NA	NA	NA	NA	NA
77	1	NA	no	male	non.first.gen	urm	3.72	doctor	1	0	0	0	1	1	1	0	0	1	1	NA	NA	NA	NA	NA	NA	NA	NA	NA	NA	NA
78	0	0	no	male	non.first.gen	asian	4	other.health	1	0	0	0	1	1	1	0	0	1	0	0	0	0	0	0	0	0	0	1	0	0
79	NA	1	no	female	non.first.gen	white	NA	other.health	NA	NA	NA	NA	NA	NA	NA	NA	NA	NA	NA	0	1	0	0	0	0	0	1	0	0	0
80	NA	1	no	female	first.gen	white	3.32	researcher	NA	NA	NA	NA	NA	NA	NA	NA	NA	NA	NA	0	0	0	0	1	1	0	0	1	0	0
81	1	NA	yes	male	non.first.gen	white	3.96	researcher	1	0	0	1	1	1	1	0	1	0	1	NA	NA	NA	NA	NA	NA	NA	NA	NA	NA	NA
82	0	0	no	female	first.gen	urm	NA	doctor	0	0	0	1	0	0	0	0	0	0	0	0	0	0	0	0	0	0	1	0	0	0
83	1	NA	yes	female	first.gen	asian	3.51	researcher	0	1	0	0	0	1	1	0	0	0	1	NA	NA	NA	NA	NA	NA	NA	NA	NA	NA	NA
84	0	0	no	female	first.gen	white	NA	other.health	1	0	1	1	0	0	1	0	1	1	1	0	0	0	0	1	1	0	0	0	0	0
85	NA	1	no	female	non.first.gen	urm	3.99	researcher	NA	NA	NA	NA	NA	NA	NA	NA	NA	NA	NA	0	0	0	0	0	1	0	1	1	1	1
86	1	NA	no	female	first.gen	urm	3.31	researcher	1	0	1	0	1	1	1	0	1	1	1	NA	NA	NA	NA	NA	NA	NA	NA	NA	NA	NA
87	1	NA	no	female	non.first.gen	white	3.71	doctor	1	0	1	0	1	0	1	0	1	1	1	NA	NA	NA	NA	NA	NA	NA	NA	NA	NA	NA
88	1	NA	no	male	non.first.gen	asian	3.44	unsure	1	0	0	0	0	1	0	0	1	1	1	NA	NA	NA	NA	NA	NA	NA	NA	NA	NA	NA
89	1	NA	yes	female	non.first.gen	urm	3.23	doctor	1	0	1	1	0	1	1	0	1	1	1	NA	NA	NA	NA	NA	NA	NA	NA	NA	NA	NA
90	1	NA	no	female	non.first.gen	white	NA	researcher	1	0	1	1	1	1	1	0	1	1	1	NA	NA	NA	NA	NA	NA	NA	NA	NA	NA	NA
91	0	0	no	female	non.first.gen	white	3.18	researcher	1	0	1	0	1	0	1	0	0	1	1	0	1	0	1	0	0	0	1	1	0	0
92	1	NA	yes	male	non.first.gen	urm	3.71	researcher	1	0	1	0	1	1	1	1	1	1	1	NA	NA	NA	NA	NA	NA	NA	NA	NA	NA	NA
93	NA	1	no	female	first.gen	urm	NA	other	NA	NA	NA	NA	NA	NA	NA	NA	NA	NA	NA	0	1	1	0	0	0	0	0	0	0	0
94	0	0	no	female	first.gen	urm	4	doctor	1	0	0	0	1	0	0	1	1	1	1	0	0	0	0	1	1	1	1	1	0	0
95	NA	NA	yes	female	non.first.gen	white	4	other.health	NA	NA	NA	NA	NA	NA	NA	NA	NA	NA	NA	NA	NA	NA	NA	NA	NA	NA	NA	NA	NA	NA
96	NA	1	no	female	non.first.gen	white	4	doctor	NA	NA	NA	NA	NA	NA	NA	NA	NA	NA	NA	0	0	0	1	0	0	0	1	1	1	1
97	1	NA	no	male	non.first.gen	white	NA	doctor	1	0	0	1	1	1	1	0	0	1	1	NA	NA	NA	NA	NA	NA	NA	NA	NA	NA	NA
98	1	NA	no	female	first.gen	asian	NA	doctor	1	0	0	0	0	1	1	0	0	0	0	NA	NA	NA	NA	NA	NA	NA	NA	NA	NA	NA
99	0	0	no	male	non.first.gen	NA	NA	other.health	1	0	0	0	1	0	1	0	0	1	1	0	0	1	0	0	0	0	0	0	0	0
100	0	0	no	female	non.first.gen	white	3.38	researcher	1	0	1	1	0	0	1	0	0	1	0	0	0	0	0	0	1	0	0	0	0	1
101	NA	1	yes	female	non.first.gen	asian	4	doctor	NA	NA	NA	NA	NA	NA	NA	NA	NA	NA	NA	0	0	0	1	1	1	0	1	1	0	0
102	NA	1	no	male	non.first.gen	white	3.77	unsure	NA	NA	NA	NA	NA	NA	NA	NA	NA	NA	NA	0	1	0	0	0	1	0	0	1	1	1
103	1	NA	no	female	non.first.gen	asian	NA	doctor	1	0	0	0	1	1	1	1	1	1	1	NA	NA	NA	NA	NA	NA	NA	NA	NA	NA	NA
104	0	0	no	female	non.first.gen	white	4	doctor	1	0	0	0	1	0	1	0	0	0	1	0	0	1	0	0	0	0	0	1	1	0
105	1	NA	no	female	first.gen	urm	2.83	researcher	1	0	1	0	1	1	1	0	0	0	1	NA	NA	NA	NA	NA	NA	NA	NA	NA	NA	NA
106	1	NA	no	male	non.first.gen	white	3.85	doctor	1	0	0	0	0	0	1	0	0	1	1	NA	NA	NA	NA	NA	NA	NA	NA	NA	NA	NA
107	0	0	no	female	non.first.gen	white	3.63	doctor	1	0	0	1	0	0	1	0	0	1	0	0	1	1	0	0	0	0	0	1	0	0
108	NA	1	no	female	first.gen	white	4	other.health	NA	NA	NA	NA	NA	NA	NA	NA	NA	NA	NA	0	1	0	0	0	1	0	0	0	0	0
109	1	NA	no	female	non.first.gen	urm	3.87	doctor	1	0	1	0	0	1	1	0	0	1	1	NA	NA	NA	NA	NA	NA	NA	NA	NA	NA	NA
110	NA	1	no	female	first.gen	NA	3.05	other.health	NA	NA	NA	NA	NA	NA	NA	NA	NA	NA	NA	1	1	1	0	0	0	0	1	1	0	1
111	NA	1	no	female	non.first.gen	white	3.84	other	NA	NA	NA	NA	NA	NA	NA	NA	NA	NA	NA	0	0	0	1	0	0	0	0	0	1	0
112	1	NA	no	female	non.first.gen	asian	3.84	doctor	1	0	1	0	1	1	1	1	1	1	1	NA	NA	NA	NA	NA	NA	NA	NA	NA	NA	NA
113	1	NA	yes	female	first.gen	urm	3.42	other.health	0	1	1	1	1	1	1	0	1	1	1	NA	NA	NA	NA	NA	NA	NA	NA	NA	NA	NA
114	NA	1	no	NA	non.first.gen	urm	3.93	researcher	NA	NA	NA	NA	NA	NA	NA	NA	NA	NA	NA	0	0	0	0	1	1	1	1	1	0	0
115	1	NA	no	female	non.first.gen	urm	2.7	researcher	0	0	0	1	1	1	1	0	1	0	1	NA	NA	NA	NA	NA	NA	NA	NA	NA	NA	NA
116	0	0	no	male	non.first.gen	white	3.96	doctor	1	1	1	0	1	1	1	1	1	1	1	0	0	0	1	0	0	0	1	0	0	0
117	0	0	no	female	non.first.gen	white	3.89	doctor	0	0	0	1	1	1	1	0	0	1	1	0	1	1	0	0	0	0	0	0	0	0
118	NA	1	no	female	non.first.gen	white	3.18	unsure	NA	NA	NA	NA	NA	NA	NA	NA	NA	NA	NA	0	0	1	0	0	0	1	0	1	1	0
119	1	NA	yes	female	first.gen	NA	2.67	researcher	1	1	1	0	1	1	1	1	1	1	1	NA	NA	NA	NA	NA	NA	NA	NA	NA	NA	NA
120	NA	1	no	female	non.first.gen	white	3.28	researcher	NA	NA	NA	NA	NA	NA	NA	NA	NA	NA	NA	0	0	0	1	0	0	0	0	0	0	0
121	1	NA	no	male	non.first.gen	asian	4	other.health	1	0	1	0	0	1	1	0	0	1	0	NA	NA	NA	NA	NA	NA	NA	NA	NA	NA	NA
122	NA	1	no	female	non.first.gen	urm	3.54	unsure	NA	NA	NA	NA	NA	NA	NA	NA	NA	NA	NA	0	1	1	0	0	0	0	0	0	0	0
123	1	NA	yes	female	non.first.gen	white	4	other	1	0	0	0	1	1	1	1	1	1	1	NA	NA	NA	NA	NA	NA	NA	NA	NA	NA	NA
124	1	NA	no	female	non.first.gen	NA	4	doctor	1	0	1	0	1	1	1	0	1	1	1	NA	NA	NA	NA	NA	NA	NA	NA	NA	NA	NA
125	NA	1	no	male	non.first.gen	white	3.67	doctor	NA	NA	NA	NA	NA	NA	NA	NA	NA	NA	NA	0	0	0	0	1	0	0	1	1	0	0
126	1	NA	no	male	non.first.gen	urm	NA	doctor	0	0	1	0	1	1	1	1	1	1	1	NA	NA	NA	NA	NA	NA	NA	NA	NA	NA	NA
127	1	NA	no	male	non.first.gen	white	3.19	doctor	1	0	1	1	1	1	1	1	1	1	1	NA	NA	NA	NA	NA	NA	NA	NA	NA	NA	NA
128	NA	1	no	female	non.first.gen	white	3.8	researcher	NA	NA	NA	NA	NA	NA	NA	NA	NA	NA	NA	0	0	0	1	0	0	0	0	0	1	0
129	1	NA	yes	female	non.first.gen	urm	4	other.health	1	0	0	0	1	1	0	1	0	1	1	NA	NA	NA	NA	NA	NA	NA	NA	NA	NA	NA
130	0	0	no	female	first.gen	white	2.85	researcher	1	0	0	1	0	0	1	0	0	1	0	0	1	1	0	0	1	0	0	0	0	1
131	NA	1	no	male	non.first.gen	white	4	doctor	NA	NA	NA	NA	NA	NA	NA	NA	NA	NA	NA	0	0	0	1	1	1	0	1	1	0	1
132	0	0	no	female	non.first.gen	asian	4	doctor	1	0	0	0	1	1	1	1	1	1	1	0	1	1	0	0	0	0	0	0	0	0
133	0	0	no	NA	non.first.gen	urm	3.15	researcher	1	1	0	0	1	1	1	0	0	1	1	0	1	1	1	0	0	0	1	0	0	0
134	NA	1	no	female	first.gen	asian	3.95	doctor	NA	NA	NA	NA	NA	NA	NA	NA	NA	NA	NA	0	0	0	0	1	1	1	1	1	0	1
135	1	NA	no	female	first.gen	asian	3.68	doctor	1	0	1	0	1	1	1	1	1	1	1	NA	NA	NA	NA	NA	NA	NA	NA	NA	NA	NA
136	NA	1	no	female	non.first.gen	white	4	researcher	NA	NA	NA	NA	NA	NA	NA	NA	NA	NA	NA	0	0	0	0	0	0	0	1	1	1	0
137	1	NA	no	male	non.first.gen	white	3.13	researcher	1	0	1	0	1	1	1	0	0	0	1	NA	NA	NA	NA	NA	NA	NA	NA	NA	NA	NA
138	NA	1	no	female	first.gen	urm	2.99	other.health	NA	NA	NA	NA	NA	NA	NA	NA	NA	NA	NA	0	1	0	1	0	0	0	1	1	0	0
139	1	NA	no	male	non.first.gen	white	3.31	unsure	1	0	0	1	0	0	1	0	0	0	0	NA	NA	NA	NA	NA	NA	NA	NA	NA	NA	NA
140	NA	1	no	female	non.first.gen	urm	3.83	doctor	NA	NA	NA	NA	NA	NA	NA	NA	NA	NA	NA	0	0	0	0	0	0	1	0	0	0	0
141	0	0	yes	female	non.first.gen	white	NA	unsure	1	0	0	0	1	0	1	1	0	1	1	0	0	1	0	0	0	0	0	0	0	0
142	1	NA	no	female	non.first.gen	white	3.7	doctor	0	0	0	0	1	1	1	0	1	1	1	NA	NA	NA	NA	NA	NA	NA	NA	NA	NA	NA
143	0	0	no	female	first.gen	asian	4	other	1	0	0	0	1	1	1	1	1	1	1	0	1	0	1	0	0	0	0	1	1	0
144	1	NA	no	female	non.first.gen	asian	4	doctor	0	0	1	0	1	1	1	0	1	1	0	NA	NA	NA	NA	NA	NA	NA	NA	NA	NA	NA
145	NA	1	no	male	non.first.gen	asian	3.2	doctor	NA	NA	NA	NA	NA	NA	NA	NA	NA	NA	NA	0	0	1	1	0	0	0	0	1	0	1
146	0	0	yes	female	non.first.gen	asian	NA	doctor	1	0	0	0	1	1	0	1	0	1	1	0	0	1	1	0	0	1	0	1	0	0
147	NA	1	yes	female	first.gen	white	3.6	researcher	NA	NA	NA	NA	NA	NA	NA	NA	NA	NA	NA	0	0	0	0	0	0	0	1	0	0	0
148	NA	NA	no	male	non.first.gen	white	3.75	doctor	NA	NA	NA	NA	NA	NA	NA	NA	NA	NA	NA	NA	NA	NA	NA	NA	NA	NA	NA	NA	NA	NA
149	1	NA	yes	female	non.first.gen	white	3.05	researcher	1	0	0	0	1	1	1	1	1	1	1	NA	NA	NA	NA	NA	NA	NA	NA	NA	NA	NA
150	NA	1	no	female	non.first.gen	white	3.9	researcher	NA	NA	NA	NA	NA	NA	NA	NA	NA	NA	NA	0	0	0	1	0	0	0	0	0	0	0
151	0	0	no	female	non.first.gen	white	3.7	other.health	1	0	0	0	1	1	1	0	1	1	0	0	0	1	1	0	0	0	0	0	0	0
152	1	NA	no	female	non.first.gen	white	3.5	other.health	0	0	0	0	1	1	1	0	0	1	1	NA	NA	NA	NA	NA	NA	NA	NA	NA	NA	NA
153	1	NA	yes	female	non.first.gen	urm	3.4	researcher	1	1	1	0	1	1	1	0	1	1	0	NA	NA	NA	NA	NA	NA	NA	NA	NA	NA	NA
154	1	NA	no	male	first.gen	white	3.6	other.health	0	0	1	0	0	1	1	0	1	1	1	NA	NA	NA	NA	NA	NA	NA	NA	NA	NA	NA
155	0	0	no	female	non.first.gen	white	3.792	doctor	1	0	1	1	1	1	1	0	1	1	1	0	1	0	0	0	0	0	1	1	0	0
156	NA	1	no	female	first.gen	white	3.1	other.health	NA	NA	NA	NA	NA	NA	NA	NA	NA	NA	NA	0	0	0	1	1	1	1	1	0	1	0
157	1	NA	no	female	first.gen	white	3	researcher	0	0	1	0	1	1	1	0	1	1	1	NA	NA	NA	NA	NA	NA	NA	NA	NA	NA	NA
158	NA	1	no	male	non.first.gen	white	3.733	researcher	NA	NA	NA	NA	NA	NA	NA	NA	NA	NA	NA	0	1	1	1	0	0	0	0	0	1	0
159	NA	1	no	female	non.first.gen	white	3.73	doctor	NA	NA	NA	NA	NA	NA	NA	NA	NA	NA	NA	0	0	0	1	0	0	0	0	1	1	1
160	NA	1	no	female	non.first.gen	white	3.65	doctor	NA	NA	NA	NA	NA	NA	NA	NA	NA	NA	NA	0	1	1	0	0	0	0	0	0	0	0
161	NA	1	no	female	non.first.gen	white	3.9	researcher	NA	NA	NA	NA	NA	NA	NA	NA	NA	NA	NA	1	0	0	0	0	0	0	0	0	1	0
162	NA	1	no	female	non.first.gen	urm	3.799	doctor	NA	NA	NA	NA	NA	NA	NA	NA	NA	NA	NA	0	0	0	1	0	0	0	0	0	0	1
163	1	NA	no	female	non.first.gen	white	3.57	unsure	1	0	0	0	1	1	0	0	1	0	1	NA	NA	NA	NA	NA	NA	NA	NA	NA	NA	NA
164	1	NA	yes	male	non.first.gen	white	3.63	researcher	1	0	1	0	1	1	1	1	1	1	1	NA	NA	NA	NA	NA	NA	NA	NA	NA	NA	NA
165	NA	1	no	NA	non.first.gen	white	3.56	unsure	NA	NA	NA	NA	NA	NA	NA	NA	NA	NA	NA	1	1	1	0	0	0	0	0	0	0	0
166	NA	1	no	female	first.gen	white	3.651	researcher	NA	NA	NA	NA	NA	NA	NA	NA	NA	NA	NA	0	0	0	1	0	0	0	0	0	0	0
167	1	NA	no	female	non.first.gen	NA	3.9	researcher	1	0	0	0	1	1	1	0	1	1	1	NA	NA	NA	NA	NA	NA	NA	NA	NA	NA	NA
168	NA	1	no	female	non.first.gen	white	3.9	other.health	NA	NA	NA	NA	NA	NA	NA	NA	NA	NA	NA	0	1	0	0	0	0	0	0	1	0	0
169	NA	1	yes	female	first.gen	white	3.87	doctor	NA	NA	NA	NA	NA	NA	NA	NA	NA	NA	NA	0	1	0	0	0	0	0	0	0	0	0
170	0	0	no	female	non.first.gen	asian	3.6	doctor	1	0	0	1	0	0	0	0	0	1	1	0	0	1	0	0	0	1	0	0	0	0
171	NA	1	no	female	non.first.gen	NA	3.63	doctor	NA	NA	NA	NA	NA	NA	NA	NA	NA	NA	NA	0	1	0	1	0	0	0	0	1	1	0
172	0	0	yes	female	non.first.gen	white	3.1	doctor	0	1	0	1	1	0	1	0	0	0	1	1	0	1	0	0	0	0	0	0	1	0
173	1	NA	no	male	non.first.gen	white	3.61	researcher	1	0	1	0	1	1	1	1	1	1	1	NA	NA	NA	NA	NA	NA	NA	NA	NA	NA	NA
174	1	NA	no	male	first.gen	asian	3.8	doctor	1	1	0	1	1	1	1	0	0	0	0	NA	NA	NA	NA	NA	NA	NA	NA	NA	NA	NA
175	0	0	no	female	non.first.gen	white	3.7	doctor	1	0	1	1	1	0	0	0	0	0	0	0	0	0	0	1	1	0	1	1	0	1
176	NA	1	no	female	non.first.gen	white	3.37	researcher	NA	NA	NA	NA	NA	NA	NA	NA	NA	NA	NA	0	1	0	0	1	1	1	1	1	0	0
177	NA	1	no	female	non.first.gen	urm	3.3	doctor	NA	NA	NA	NA	NA	NA	NA	NA	NA	NA	NA	0	0	1	1	0	0	0	0	0	0	1
178	1	NA	no	female	non.first.gen	white	3.79	other.health	1	0	1	0	1	0	0	1	1	1	1	NA	NA	NA	NA	NA	NA	NA	NA	NA	NA	NA
179	1	NA	yes	female	non.first.gen	white	3.87	doctor	1	1	0	1	0	0	0	0	1	1	1	NA	NA	NA	NA	NA	NA	NA	NA	NA	NA	NA
180	NA	1	no	female	non.first.gen	white	3.84	doctor	NA	NA	NA	NA	NA	NA	NA	NA	NA	NA	NA	0	0	0	1	1	1	0	1	1	1	1
181	1	NA	no	female	non.first.gen	white	3.71	doctor	0	0	0	0	1	1	1	0	1	1	1	NA	NA	NA	NA	NA	NA	NA	NA	NA	NA	NA
182	1	NA	no	male	non.first.gen	white	3.16	researcher	1	0	1	0	1	1	1	1	1	1	1	NA	NA	NA	NA	NA	NA	NA	NA	NA	NA	NA
183	0	0	yes	female	non.first.gen	NA	3.3	doctor	1	1	0	0	0	1	1	0	0	0	1	1	0	0	0	0	0	0	1	0	1	0
184	1	NA	no	male	non.first.gen	asian	3.5	other.health	1	0	1	0	1	1	1	1	1	1	1	NA	NA	NA	NA	NA	NA	NA	NA	NA	NA	NA
185	1	NA	yes	female	non.first.gen	urm	NA	researcher	0	0	0	0	1	1	1	0	0	1	1	NA	NA	NA	NA	NA	NA	NA	NA	NA	NA	NA
186	NA	1	no	female	non.first.gen	white	3.4	other	NA	NA	NA	NA	NA	NA	NA	NA	NA	NA	NA	0	1	1	0	0	0	0	0	0	0	0
187	NA	1	no	female	non.first.gen	white	4	other.health	NA	NA	NA	NA	NA	NA	NA	NA	NA	NA	NA	1	0	1	0	0	0	0	0	1	0	0
188	1	NA	no	female	non.first.gen	asian	3	other.health	1	0	0	0	0	0	0	0	0	0	0	NA	NA	NA	NA	NA	NA	NA	NA	NA	NA	NA
189	1	NA	yes	female	non.first.gen	white	NA	NA	1	1	1	0	1	1	1	1	1	1	1	NA	NA	NA	NA	NA	NA	NA	NA	NA	NA	NA
190	1	NA	yes	female	non.first.gen	asian	3.2	other.health	1	1	1	0	1	1	1	1	1	1	1	NA	NA	NA	NA	NA	NA	NA	NA	NA	NA	NA
191	0	0	no	female	non.first.gen	NA	3	researcher	1	0	1	1	1	1	1	0	1	0	1	0	1	0	1	0	0	0	0	0	0	0
192	1	NA	no	female	first.gen	asian	3.4	doctor	1	1	1	1	1	1	1	1	1	1	1	NA	NA	NA	NA	NA	NA	NA	NA	NA	NA	NA
193	NA	NA	no	female	non.first.gen	asian	3.92	doctor	NA	NA	NA	NA	NA	NA	NA	NA	NA	NA	NA	NA	NA	NA	NA	NA	NA	NA	NA	NA	NA	NA
194	1	NA	yes	female	non.first.gen	asian	3.95	other.health	0	0	0	0	1	0	0	0	0	0	1	NA	NA	NA	NA	NA	NA	NA	NA	NA	NA	NA
195	1	NA	no	female	non.first.gen	asian	3.4	NA	1	0	1	1	0	0	0	0	1	0	1	NA	NA	NA	NA	NA	NA	NA	NA	NA	NA	NA
196	0	0	no	female	non.first.gen	white	NA	researcher	1	0	0	1	1	1	1	0	0	0	1	0	0	0	0	0	0	0	0	1	0	0
197	NA	1	yes	female	first.gen	asian	3.9	doctor	NA	NA	NA	NA	NA	NA	NA	NA	NA	NA	NA	0	0	0	0	1	1	0	1	0	0	0
198	1	NA	yes	female	first.gen	white	3.93	doctor	1	1	1	0	1	0	1	1	1	1	1	NA	NA	NA	NA	NA	NA	NA	NA	NA	NA	NA
199	NA	1	yes	male	non.first.gen	white	3.8	other	NA	NA	NA	NA	NA	NA	NA	NA	NA	NA	NA	0	0	0	0	0	0	0	0	1	1	0
200	0	0	yes	female	non.first.gen	white	2.8	other.science	1	1	0	1	1	1	1	0	0	0	1	0	0	0	1	0	0	0	1	0	1	0
201	NA	1	yes	female	non.first.gen	white	4	researcher	NA	NA	NA	NA	NA	NA	NA	NA	NA	NA	NA	0	0	0	1	0	0	0	0	0	1	0
202	NA	1	yes	female	non.first.gen	white	3.96	other	NA	NA	NA	NA	NA	NA	NA	NA	NA	NA	NA	1	0	0	1	0	0	0	0	0	0	0
203	1	NA	yes	female	non.first.gen	white	3.94	other.health	1	0	0	0	1	1	1	1	1	1	1	NA	NA	NA	NA	NA	NA	NA	NA	NA	NA	NA
204	0	0	yes	female	non.first.gen	urm	4	researcher	1	0	1	0	1	1	1	0	0	0	1	0	1	0	1	0	0	0	1	0	1	0
205	0	0	yes	male	non.first.gen	white	3.71	researcher	1	0	0	0	1	1	1	1	1	1	1	0	1	0	1	0	0	0	0	0	0	0
206	1	NA	yes	female	non.first.gen	white	3.97	researcher	1	0	1	0	1	1	1	1	1	1	1	NA	NA	NA	NA	NA	NA	NA	NA	NA	NA	NA
207	0	0	yes	female	non.first.gen	white	3.9	researcher	1	1	1	0	1	1	1	1	1	1	1	0	0	0	1	0	0	0	0	1	0	0
208	1	NA	yes	male	non.first.gen	NA	3.8	researcher	1	0	1	0	1	0	1	0	0	1	1	NA	NA	NA	NA	NA	NA	NA	NA	NA	NA	NA
209	1	NA	yes	male	first.gen	white	3	doctor	1	1	0	0	1	0	1	0	1	1	0	NA	NA	NA	NA	NA	NA	NA	NA	NA	NA	NA
210	1	NA	yes	female	non.first.gen	urm	2.9	researcher	1	0	0	1	0	1	1	1	0	1	1	NA	NA	NA	NA	NA	NA	NA	NA	NA	NA	NA
211	1	NA	yes	female	non.first.gen	white	3.95	researcher	1	1	1	0	1	1	1	1	1	1	1	NA	NA	NA	NA	NA	NA	NA	NA	NA	NA	NA
212	1	NA	no	male	non.first.gen	asian	4	doctor	1	0	0	0	1	1	1	0	0	1	1	NA	NA	NA	NA	NA	NA	NA	NA	NA	NA	NA
213	1	NA	no	male	non.first.gen	asian	3.8	doctor	1	0	1	0	1	1	1	1	1	1	1	NA	NA	NA	NA	NA	NA	NA	NA	NA	NA	NA
214	NA	1	no	male	non.first.gen	white	4	researcher	NA	NA	NA	NA	NA	NA	NA	NA	NA	NA	NA	0	0	0	1	0	1	0	1	0	0	0
215	NA	1	no	female	non.first.gen	white	3.4	other.science	NA	NA	NA	NA	NA	NA	NA	NA	NA	NA	NA	0	0	1	0	1	0	0	1	0	0	0
216	NA	1	yes	female	non.first.gen	white	3.8	doctor	NA	NA	NA	NA	NA	NA	NA	NA	NA	NA	NA	0	0	0	0	1	0	0	0	0	0	0
217	NA	1	no	female	non.first.gen	white	4	doctor	NA	NA	NA	NA	NA	NA	NA	NA	NA	NA	NA	0	0	0	0	0	0	0	0	0	0	0
218	0	0	yes	male	first.gen	white	3.31	other	0	0	0	1	1	0	1	1	0	1	1	1	0	1	0	0	0	0	0	1	0	0
219	1	NA	no	female	non.first.gen	white	4	unsure	1	0	1	0	0	0	1	1	1	1	1	NA	NA	NA	NA	NA	NA	NA	NA	NA	NA	NA
220	1	NA	no	female	non.first.gen	urm	3.9	doctor	1	0	0	1	1	1	0	1	0	1	1	NA	NA	NA	NA	NA	NA	NA	NA	NA	NA	NA
221	NA	1	no	male	non.first.gen	white	3.56	doctor	NA	NA	NA	NA	NA	NA	NA	NA	NA	NA	NA	0	0	0	0	0	1	0	1	1	0	0
222	1	NA	no	female	non.first.gen	white	3.09	other.health	1	0	0	0	0	0	1	1	0	1	1	NA	NA	NA	NA	NA	NA	NA	NA	NA	NA	NA
223	NA	1	no	male	non.first.gen	NA	4	doctor	NA	NA	NA	NA	NA	NA	NA	NA	NA	NA	NA	0	1	1	1	1	1	0	1	1	1	1
224	0	0	yes	female	non.first.gen	urm	3.44	researcher	0	0	0	0	0	0	0	0	0	0	1	0	0	0	0	0	0	0	0	0	1	0
225	1	NA	no	female	non.first.gen	white	3.75	doctor	1	0	0	0	1	1	1	0	0	1	1	NA	NA	NA	NA	NA	NA	NA	NA	NA	NA	NA
226	0	0	no	male	non.first.gen	white	3	unsure	1	0	1	1	0	0	1	0	0	0	1	0	0	0	1	0	1	0	0	1	1	0
227	1	NA	no	female	first.gen	white	3.36	other.health	1	0	0	0	1	0	1	1	0	1	1	NA	NA	NA	NA	NA	NA	NA	NA	NA	NA	NA
228	1	NA	no	female	non.first.gen	NA	3.97	doctor	0	0	0	1	1	1	1	1	0	0	1	NA	NA	NA	NA	NA	NA	NA	NA	NA	NA	NA
229	1	NA	yes	female	non.first.gen	white	3.13	other.science	1	1	1	0	0	1	1	1	1	0	1	NA	NA	NA	NA	NA	NA	NA	NA	NA	NA	NA
230	1	NA	no	female	first.gen	asian	3.1	doctor	1	0	1	0	1	1	1	0	0	1	1	NA	NA	NA	NA	NA	NA	NA	NA	NA	NA	NA
231	1	NA	no	female	non.first.gen	white	3.2	doctor	1	0	1	0	0	1	1	0	0	1	1	NA	NA	NA	NA	NA	NA	NA	NA	NA	NA	NA
232	1	NA	no	female	non.first.gen	white	4	unsure	1	0	1	0	1	0	1	0	0	1	1	NA	NA	NA	NA	NA	NA	NA	NA	NA	NA	NA
233	1	NA	no	female	non.first.gen	white	3.34	other.health	1	0	0	0	1	1	1	0	1	1	1	NA	NA	NA	NA	NA	NA	NA	NA	NA	NA	NA
234	1	NA	no	female	first.gen	urm	3.34	researcher	1	0	1	0	1	1	1	1	1	1	1	NA	NA	NA	NA	NA	NA	NA	NA	NA	NA	NA
235	0	0	no	female	non.first.gen	white	3.99	other.health	1	0	0	0	1	0	1	0	1	1	1	0	0	0	0	1	0	0	0	0	0	0
236	0	0	no	male	first.gen	asian	3.78	researcher	0	0	1	1	1	0	0	0	0	0	1	0	0	0	0	1	0	0	0	0	1	0
237	0	0	no	female	non.first.gen	white	3.91	researcher	1	0	0	0	0	0	1	0	1	1	1	0	0	0	0	0	0	0	0	0	0	0
238	NA	1	no	female	non.first.gen	white	3.76	researcher	NA	NA	NA	NA	NA	NA	NA	NA	NA	NA	NA	0	0	0	1	1	1	0	1	0	1	0
239	0	0	no	female	non.first.gen	asian	NA	doctor	0	0	0	1	1	1	1	1	1	1	1	1	0	0	0	0	0	0	0	0	0	0
240	NA	1	no	NA	NA	NA	3	doctor	NA	NA	NA	NA	NA	NA	NA	NA	NA	NA	NA	0	0	0	0	0	0	0	0	1	1	0
241	NA	1	no	female	non.first.gen	urm	3.94	researcher	NA	NA	NA	NA	NA	NA	NA	NA	NA	NA	NA	0	0	0	0	1	1	0	1	1	0	0
242	0	0	yes	female	non.first.gen	white	3.5	other	1	0	1	0	1	1	1	0	1	1	1	0	1	0	1	0	0	0	0	0	0	0
243	1	NA	no	female	non.first.gen	white	3.68	other.health	1	0	1	0	1	1	1	1	1	1	1	NA	NA	NA	NA	NA	NA	NA	NA	NA	NA	NA
244	1	NA	no	female	non.first.gen	white	3.86	doctor	0	0	1	0	1	1	1	1	0	1	1	NA	NA	NA	NA	NA	NA	NA	NA	NA	NA	NA
245	0	0	no	female	non.first.gen	white	3.93	other.health	1	0	0	0	1	0	1	1	0	0	1	0	1	1	0	0	1	0	1	1	1	0
246	0	0	no	female	non.first.gen	white	3.45	researcher	1	0	0	0	1	1	1	1	1	0	1	0	0	0	1	0	0	0	0	0	0	0
247	1	NA	no	female	non.first.gen	white	3.3	researcher	1	0	0	0	1	1	1	1	1	1	1	NA	NA	NA	NA	NA	NA	NA	NA	NA	NA	NA
248	0	0	no	female	non.first.gen	white	3.58	researcher	1	0	1	0	1	1	1	1	1	1	1	0	0	1	0	0	1	1	1	1	1	0
249	1	NA	no	female	non.first.gen	asian	3.7	other.health	0	0	0	0	1	0	1	0	0	0	1	NA	NA	NA	NA	NA	NA	NA	NA	NA	NA	NA
250	1	NA	no	male	non.first.gen	white	3.92	researcher	1	0	0	0	1	1	1	1	1	1	1	NA	NA	NA	NA	NA	NA	NA	NA	NA	NA	NA
251	1	NA	no	female	first.gen	asian	3.6	researcher	0	0	0	0	1	0	1	0	1	1	1	NA	NA	NA	NA	NA	NA	NA	NA	NA	NA	NA
252	1	NA	no	female	NA	asian	2.21	unsure	1	1	0	0	1	1	0	0	1	1	1	NA	NA	NA	NA	NA	NA	NA	NA	NA	NA	NA
253	0	0	no	male	non.first.gen	white	3.72	researcher	1	0	1	0	0	1	1	0	0	1	1	0	0	0	0	1	0	0	1	1	0	0
254	1	NA	no	female	first.gen	asian	3.09	other.health	1	0	0	0	0	0	1	0	0	0	0	NA	NA	NA	NA	NA	NA	NA	NA	NA	NA	NA
255	1	NA	no	female	first.gen	asian	3.7	doctor	1	0	1	1	1	0	1	0	0	0	1	NA	NA	NA	NA	NA	NA	NA	NA	NA	NA	NA
256	1	NA	no	female	first.gen	asian	4	doctor	1	0	0	0	1	1	0	1	1	1	1	NA	NA	NA	NA	NA	NA	NA	NA	NA	NA	NA
257	NA	1	yes	female	first.gen	urm	3.2	other	NA	NA	NA	NA	NA	NA	NA	NA	NA	NA	NA	0	0	0	0	0	1	0	0	0	0	0
258	0	0	no	female	first.gen	white	3.75	doctor	1	0	1	1	0	0	1	0	1	0	0	0	0	0	1	1	1	0	1	0	1	1
259	NA	NA	no	female	non.first.gen	asian	3.8	doctor	NA	NA	NA	NA	NA	NA	NA	NA	NA	NA	NA	NA	NA	NA	NA	NA	NA	NA	NA	NA	NA	NA
260	1	NA	no	male	non.first.gen	white	3.6	doctor	1	0	1	0	0	1	1	1	0	1	1	NA	NA	NA	NA	NA	NA	NA	NA	NA	NA	NA
261	0	0	no	female	non.first.gen	white	3.9	researcher	1	0	0	1	1	1	1	1	1	1	1	0	0	0	0	0	0	0	0	1	0	0
262	0	0	no	female	first.gen	asian	3.84	doctor	1	0	0	0	1	0	1	0	0	1	1	0	0	1	1	1	0	0	1	0	0	0
263	NA	1	no	female	first.gen	urm	3.6	doctor	NA	NA	NA	NA	NA	NA	NA	NA	NA	NA	NA	0	0	0	0	0	0	0	0	0	1	0
264	1	NA	no	male	non.first.gen	urm	4	doctor	1	0	1	0	1	1	1	1	1	1	1	NA	NA	NA	NA	NA	NA	NA	NA	NA	NA	NA
265	1	NA	no	female	non.first.gen	white	4	doctor	0	0	0	0	1	1	1	1	1	1	1	NA	NA	NA	NA	NA	NA	NA	NA	NA	NA	NA
266	1	NA	no	female	first.gen	NA	3.4	doctor	1	0	1	0	1	1	1	1	1	1	1	NA	NA	NA	NA	NA	NA	NA	NA	NA	NA	NA
267	1	NA	no	female	first.gen	white	3.07	researcher	1	0	1	1	0	1	1	0	1	1	1	NA	NA	NA	NA	NA	NA	NA	NA	NA	NA	NA
268	1	NA	no	female	first.gen	NA	2.8	doctor	1	0	1	0	1	1	1	1	1	1	1	NA	NA	NA	NA	NA	NA	NA	NA	NA	NA	NA
269	NA	1	yes	female	non.first.gen	white	3.66	researcher	NA	NA	NA	NA	NA	NA	NA	NA	NA	NA	NA	0	0	0	0	1	1	0	0	0	0	0
270	0	0	yes	female	non.first.gen	white	2.7	researcher	1	0	1	1	1	1	1	1	0	1	1	0	0	0	1	0	0	0	0	0	0	0
271	1	NA	no	female	first.gen	asian	3.58	unsure	1	0	0	1	1	0	0	1	1	1	1	NA	NA	NA	NA	NA	NA	NA	NA	NA	NA	NA
272	NA	1	no	female	non.first.gen	white	3.9	researcher	NA	NA	NA	NA	NA	NA	NA	NA	NA	NA	NA	0	0	1	1	1	0	1	0	0	1	0
273	1	NA	no	female	first.gen	urm	2.5	doctor	1	0	0	0	1	1	1	1	0	1	1	NA	NA	NA	NA	NA	NA	NA	NA	NA	NA	NA
274	1	NA	no	male	non.first.gen	asian	NA	researcher	1	0	1	0	1	1	1	0	0	1	1	NA	NA	NA	NA	NA	NA	NA	NA	NA	NA	NA
275	NA	1	yes	male	NA	asian	3.38	other.health	NA	NA	NA	NA	NA	NA	NA	NA	NA	NA	NA	0	0	0	0	0	0	0	0	0	0	0
276	0	0	no	female	first.gen	asian	3.83	researcher	1	0	1	1	1	1	1	1	0	1	1	0	0	0	0	0	0	0	0	1	0	0
277	1	NA	yes	female	non.first.gen	white	3.7	doctor	1	0	0	0	0	0	1	0	0	1	1	NA	NA	NA	NA	NA	NA	NA	NA	NA	NA	NA
278	NA	1	no	female	non.first.gen	white	3.9	researcher	NA	NA	NA	NA	NA	NA	NA	NA	NA	NA	NA	0	1	0	1	1	0	0	1	0	0	1
279	NA	1	no	female	NA	NA	3	other.health	NA	NA	NA	NA	NA	NA	NA	NA	NA	NA	NA	0	1	0	0	0	0	0	0	0	0	0
280	1	NA	no	male	non.first.gen	asian	3.97	doctor	0	0	0	0	1	0	1	1	0	0	1	NA	NA	NA	NA	NA	NA	NA	NA	NA	NA	NA
281	0	0	yes	female	non.first.gen	NA	3.65	researcher	1	1	0	1	0	0	0	0	0	1	1	0	0	0	0	1	1	1	0	0	0	0
282	1	NA	no	male	non.first.gen	white	3.72	doctor	0	0	1	0	1	1	1	0	1	1	1	NA	NA	NA	NA	NA	NA	NA	NA	NA	NA	NA
283	NA	1	yes	female	first.gen	urm	3.112	doctor	NA	NA	NA	NA	NA	NA	NA	NA	NA	NA	NA	0	1	1	0	0	0	0	1	1	0	1
284	NA	1	yes	female	non.first.gen	urm	3.968	other.science	NA	NA	NA	NA	NA	NA	NA	NA	NA	NA	NA	0	0	0	1	1	0	0	0	1	0	0
285	1	NA	no	female	non.first.gen	white	4	other.health	1	0	0	0	1	1	1	1	1	1	1	NA	NA	NA	NA	NA	NA	NA	NA	NA	NA	NA
286	0	0	yes	female	non.first.gen	asian	2.9	other.science	0	1	0	0	1	1	1	0	1	1	1	1	0	1	1	0	0	0	0	0	0	0
287	NA	1	no	female	first.gen	urm	3.17	other.health	NA	NA	NA	NA	NA	NA	NA	NA	NA	NA	NA	0	0	1	1	0	0	0	0	0	0	0
288	0	0	no	female	non.first.gen	white	3.92	other.health	1	0	0	0	1	0	1	1	0	0	1	0	0	1	0	0	0	0	0	1	0	0
289	1	NA	yes	female	first.gen	white	3.08	researcher	1	1	0	0	1	1	1	1	1	1	1	NA	NA	NA	NA	NA	NA	NA	NA	NA	NA	NA
290	NA	1	no	female	first.gen	asian	3	other.health	NA	NA	NA	NA	NA	NA	NA	NA	NA	NA	NA	1	0	0	0	0	0	0	0	0	0	0
291	NA	1	yes	female	non.first.gen	white	3.31	other.science	NA	NA	NA	NA	NA	NA	NA	NA	NA	NA	NA	0	0	1	0	0	1	0	1	1	0	0
292	0	0	no	female	non.first.gen	asian	3.23	researcher	1	0	0	1	1	1	0	1	0	1	1	0	1	1	0	1	0	1	0	0	0	0
293	0	0	yes	female	first.gen	urm	2.7	other.health	1	1	1	1	1	0	1	0	0	0	0	0	0	0	0	0	0	0	0	0	0	1
294	NA	1	no	female	non.first.gen	white	2.9	unsure	NA	NA	NA	NA	NA	NA	NA	NA	NA	NA	NA	0	0	0	1	0	0	0	0	0	0	0
295	1	NA	yes	female	non.first.gen	NA	3.7	researcher	1	1	1	0	1	1	1	1	1	1	1	NA	NA	NA	NA	NA	NA	NA	NA	NA	NA	NA
296	NA	1	yes	female	non.first.gen	asian	3.73	researcher	NA	NA	NA	NA	NA	NA	NA	NA	NA	NA	NA	0	1	0	1	0	0	0	0	1	0	1
297	NA	1	no	female	first.gen	asian	3.7	other.health	NA	NA	NA	NA	NA	NA	NA	NA	NA	NA	NA	0	0	1	1	0	0	0	0	0	0	0
298	1	NA	no	female	non.first.gen	white	3.3	researcher	1	0	0	0	0	0	1	1	0	1	1	NA	NA	NA	NA	NA	NA	NA	NA	NA	NA	NA
299	NA	1	no	female	non.first.gen	NA	NA	doctor	NA	NA	NA	NA	NA	NA	NA	NA	NA	NA	NA	0	0	0	1	0	0	0	0	1	1	0
300	0	0	no	female	non.first.gen	asian	3.69	other.health	0	0	1	0	1	1	1	1	1	1	1	1	0	0	1	0	0	0	0	0	0	0
301	1	NA	yes	male	non.first.gen	white	3.372	researcher	1	1	1	0	1	1	1	1	1	1	1	NA	NA	NA	NA	NA	NA	NA	NA	NA	NA	NA
302	NA	1	no	female	first.gen	white	2.7	doctor	NA	NA	NA	NA	NA	NA	NA	NA	NA	NA	NA	0	1	1	0	0	0	0	0	0	0	0
303	1	NA	no	male	first.gen	asian	3.44	researcher	1	0	1	0	1	1	1	1	1	1	1	NA	NA	NA	NA	NA	NA	NA	NA	NA	NA	NA
304	1	NA	yes	female	non.first.gen	asian	3.3	other.health	1	0	0	1	1	1	1	1	1	1	1	NA	NA	NA	NA	NA	NA	NA	NA	NA	NA	NA
305	NA	NA	no	male	first.gen	asian	3.8	doctor	NA	NA	NA	NA	NA	NA	NA	NA	NA	NA	NA	NA	NA	NA	NA	NA	NA	NA	NA	NA	NA	NA
306	NA	1	no	male	non.first.gen	asian	3.98	researcher	NA	NA	NA	NA	NA	NA	NA	NA	NA	NA	NA	1	0	0	1	1	0	0	0	0	1	0
307	0	0	yes	female	non.first.gen	asian	3.87	other.health	1	0	1	0	1	1	1	1	1	0	1	0	0	0	0	0	1	0	0	0	1	0
308	1	NA	no	male	non.first.gen	asian	3.4	doctor	1	0	1	0	0	1	1	0	1	1	1	NA	NA	NA	NA	NA	NA	NA	NA	NA	NA	NA
309	NA	1	no	female	first.gen	asian	3.7	other	NA	NA	NA	NA	NA	NA	NA	NA	NA	NA	NA	0	0	0	0	1	0	0	0	1	0	1
310	1	NA	yes	female	first.gen	NA	3.4	doctor	1	1	1	1	1	1	1	0	1	1	1	NA	NA	NA	NA	NA	NA	NA	NA	NA	NA	NA
311	NA	1	yes	male	non.first.gen	white	3.75	researcher	NA	NA	NA	NA	NA	NA	NA	NA	NA	NA	NA	0	0	0	0	1	1	0	0	1	1	1
312	1	NA	yes	female	first.gen	urm	3.49	researcher	1	1	0	0	1	1	1	0	1	1	1	NA	NA	NA	NA	NA	NA	NA	NA	NA	NA	NA
313	1	NA	no	male	non.first.gen	white	3.4	researcher	1	0	1	0	0	1	1	0	1	0	1	NA	NA	NA	NA	NA	NA	NA	NA	NA	NA	NA
314	1	NA	no	female	non.first.gen	white	3.84	researcher	1	0	0	0	1	1	0	1	0	0	1	NA	NA	NA	NA	NA	NA	NA	NA	NA	NA	NA
315	NA	1	no	female	non.first.gen	white	3.2	unsure	NA	NA	NA	NA	NA	NA	NA	NA	NA	NA	NA	0	1	1	0	0	0	0	0	0	0	0
316	0	0	yes	female	first.gen	urm	3.43	other.health	1	1	1	1	0	1	1	0	1	1	1	0	0	0	0	0	0	0	0	0	0	0
317	NA	1	no	NA	first.gen	urm	3.3	doctor	NA	NA	NA	NA	NA	NA	NA	NA	NA	NA	NA	1	0	0	0	1	1	0	0	1	0	0
318	0	0	yes	male	non.first.gen	white	3.6	unsure	1	0	1	0	1	1	1	1	1	0	1	0	0	0	1	1	0	0	0	0	0	0
319	NA	1	yes	female	non.first.gen	white	3.65	researcher	NA	NA	NA	NA	NA	NA	NA	NA	NA	NA	NA	1	0	0	1	1	1	1	1	1	1	1
320	1	NA	yes	female	first.gen	white	3.2	unsure	0	1	1	0	1	1	1	1	0	1	1	NA	NA	NA	NA	NA	NA	NA	NA	NA	NA	NA
321	0	0	no	female	non.first.gen	asian	2.9	doctor	1	0	0	0	1	1	1	0	0	0	0	0	0	1	0	0	0	0	0	0	1	0
322	0	0	no	female	first.gen	asian	3.3	researcher	1	1	1	0	1	1	1	1	1	1	1	0	1	1	1	0	0	0	0	0	0	0
323	NA	1	no	female	non.first.gen	asian	3.2	doctor	NA	NA	NA	NA	NA	NA	NA	NA	NA	NA	NA	0	0	1	1	0	0	0	0	0	0	0
324	1	NA	no	female	first.gen	asian	3.1	other.health	0	0	0	0	1	1	1	0	0	0	1	NA	NA	NA	NA	NA	NA	NA	NA	NA	NA	NA
325	1	NA	no	female	non.first.gen	white	3.9	other	0	0	1	0	1	1	1	1	1	1	1	NA	NA	NA	NA	NA	NA	NA	NA	NA	NA	NA
326	NA	1	no	female	non.first.gen	white	3.7	other	NA	NA	NA	NA	NA	NA	NA	NA	NA	NA	NA	0	1	1	0	0	0	0	0	1	0	0
327	1	NA	yes	female	first.gen	urm	3.698	unsure	1	0	0	0	1	1	1	1	0	1	1	NA	NA	NA	NA	NA	NA	NA	NA	NA	NA	NA
328	0	0	no	female	first.gen	white	3.02	researcher	1	0	1	1	1	1	1	1	0	0	1	0	1	0	1	0	0	0	0	0	1	0
329	1	NA	no	female	non.first.gen	white	3.85	doctor	1	0	0	0	1	0	1	1	0	1	1	NA	NA	NA	NA	NA	NA	NA	NA	NA	NA	NA
330	NA	1	no	male	first.gen	urm	3.75	doctor	NA	NA	NA	NA	NA	NA	NA	NA	NA	NA	NA	1	1	0	1	0	0	0	0	0	0	0
331	1	NA	no	female	non.first.gen	urm	2.63	other.health	1	0	0	0	0	1	1	0	0	0	1	NA	NA	NA	NA	NA	NA	NA	NA	NA	NA	NA
332	1	NA	no	male	first.gen	urm	4	doctor	1	0	0	0	0	0	1	0	0	1	1	NA	NA	NA	NA	NA	NA	NA	NA	NA	NA	NA
333	NA	1	no	female	first.gen	asian	2.7	other.health	NA	NA	NA	NA	NA	NA	NA	NA	NA	NA	NA	1	0	0	0	0	0	0	0	0	0	0
334	1	NA	no	female	non.first.gen	asian	3.6	doctor	1	0	1	0	1	1	1	1	1	1	1	NA	NA	NA	NA	NA	NA	NA	NA	NA	NA	NA
335	NA	1	no	female	first.gen	white	2	other.health	NA	NA	NA	NA	NA	NA	NA	NA	NA	NA	NA	0	0	0	0	1	0	0	0	1	0	0
336	1	NA	no	male	non.first.gen	asian	3.5	researcher	1	0	0	1	1	1	1	0	0	0	1	NA	NA	NA	NA	NA	NA	NA	NA	NA	NA	NA
337	0	0	no	female	non.first.gen	asian	3.84	other.health	1	0	0	1	0	0	1	0	0	0	0	0	0	1	0	0	0	0	0	1	0	0
338	1	NA	yes	male	non.first.gen	asian	3.94	doctor	1	0	1	0	1	1	1	0	0	1	1	NA	NA	NA	NA	NA	NA	NA	NA	NA	NA	NA
339	NA	1	no	female	first.gen	white	3.69	other.health	NA	NA	NA	NA	NA	NA	NA	NA	NA	NA	NA	0	0	0	0	0	0	0	0	0	0	0
340	0	0	no	female	non.first.gen	white	3.75	doctor	1	0	0	0	1	1	1	0	1	1	1	0	1	0	1	0	0	0	0	0	0	0
341	NA	1	yes	male	first.gen	asian	2.7	doctor	NA	NA	NA	NA	NA	NA	NA	NA	NA	NA	NA	0	0	1	1	0	0	0	0	0	0	0
342	NA	1	no	female	non.first.gen	asian	3.85	researcher	NA	NA	NA	NA	NA	NA	NA	NA	NA	NA	NA	0	0	1	1	0	0	1	0	0	0	0
343	NA	1	no	male	non.first.gen	asian	3.1	other.health	NA	NA	NA	NA	NA	NA	NA	NA	NA	NA	NA	0	0	1	1	0	0	0	0	0	0	0
344	0	0	no	female	non.first.gen	white	3.6	researcher	1	0	0	0	0	0	1	0	0	1	1	0	1	0	0	0	0	0	0	0	0	0
345	1	NA	no	female	non.first.gen	asian	3.61	other.health	1	0	0	1	0	1	1	1	1	0	1	NA	NA	NA	NA	NA	NA	NA	NA	NA	NA	NA
346	1	NA	no	female	first.gen	white	3.2	other.health	1	0	0	0	1	0	1	1	1	1	1	NA	NA	NA	NA	NA	NA	NA	NA	NA	NA	NA
347	1	NA	no	male	non.first.gen	white	3.337	doctor	1	0	1	0	1	0	1	1	1	1	1	NA	NA	NA	NA	NA	NA	NA	NA	NA	NA	NA
348	1	NA	no	male	first.gen	urm	3.4	doctor	0	0	1	0	1	1	1	0	0	1	0	NA	NA	NA	NA	NA	NA	NA	NA	NA	NA	NA
349	1	NA	no	male	first.gen	urm	3	doctor	1	0	0	0	1	0	1	1	0	1	1	NA	NA	NA	NA	NA	NA	NA	NA	NA	NA	NA
350	0	0	no	female	non.first.gen	asian	3.3	doctor	1	0	1	1	0	0	1	1	1	1	1	0	0	1	0	0	0	0	0	0	0	0
351	NA	1	no	female	non.first.gen	asian	2.6	unsure	NA	NA	NA	NA	NA	NA	NA	NA	NA	NA	NA	1	1	1	0	0	0	1	1	0	0	1
352	1	NA	no	female	first.gen	asian	NA	doctor	1	0	0	0	1	1	0	0	0	1	0	NA	NA	NA	NA	NA	NA	NA	NA	NA	NA	NA
353	1	NA	no	female	first.gen	asian	3.74	doctor	1	0	1	0	1	1	1	1	1	1	1	NA	NA	NA	NA	NA	NA	NA	NA	NA	NA	NA
354	0	0	no	female	first.gen	asian	3.86	doctor	1	0	0	1	1	0	1	1	0	1	0	0	0	1	1	1	1	0	0	1	1	0
355	1	NA	no	female	non.first.gen	asian	4	researcher	1	0	0	0	0	1	0	0	0	1	1	NA	NA	NA	NA	NA	NA	NA	NA	NA	NA	NA
356	0	0	no	female	non.first.gen	urm	3.44	doctor	1	0	1	1	1	0	0	0	0	0	1	1	0	1	1	0	1	0	0	1	1	1
357	1	NA	no	male	first.gen	urm	3.11	doctor	1	0	0	1	1	0	1	1	1	1	1	NA	NA	NA	NA	NA	NA	NA	NA	NA	NA	NA
358	0	0	yes	male	non.first.gen	white	3.958	doctor	1	1	0	0	1	1	1	0	0	0	1	0	0	1	0	0	0	0	0	0	0	0
359	1	NA	no	male	non.first.gen	asian	3.55	other.health	1	0	0	0	1	1	1	0	1	0	0	NA	NA	NA	NA	NA	NA	NA	NA	NA	NA	NA
360	1	NA	yes	female	non.first.gen	white	3.3	doctor	0	1	0	0	0	0	1	0	0	1	1	NA	NA	NA	NA	NA	NA	NA	NA	NA	NA	NA
361	1	NA	no	male	non.first.gen	white	3.85	other.health	1	0	0	0	1	0	0	1	1	1	1	NA	NA	NA	NA	NA	NA	NA	NA	NA	NA	NA
362	1	NA	no	female	non.first.gen	urm	3.2	doctor	1	0	0	0	1	0	1	1	0	0	0	NA	NA	NA	NA	NA	NA	NA	NA	NA	NA	NA
363	0	0	no	female	non.first.gen	asian	3.4	doctor	1	0	0	0	0	0	0	0	0	1	1	0	0	1	0	0	0	1	1	0	0	0
364	1	NA	no	female	first.gen	white	2.9	NA	1	0	1	0	1	1	1	1	1	1	1	NA	NA	NA	NA	NA	NA	NA	NA	NA	NA	NA
365	1	NA	no	female	first.gen	asian	3.89	unsure	1	0	0	1	1	0	1	1	1	0	1	NA	NA	NA	NA	NA	NA	NA	NA	NA	NA	NA
366	1	NA	no	female	first.gen	asian	4	other.health	1	1	1	0	1	1	1	1	1	1	1	NA	NA	NA	NA	NA	NA	NA	NA	NA	NA	NA
367	1	NA	no	female	first.gen	asian	3.667	doctor	1	0	0	0	1	1	1	1	0	1	1	NA	NA	NA	NA	NA	NA	NA	NA	NA	NA	NA
368	1	NA	no	NA	NA	NA	NA	doctor	1	0	1	0	1	1	1	0	1	1	1	NA	NA	NA	NA	NA	NA	NA	NA	NA	NA	NA
369	1	NA	no	female	non.first.gen	asian	3.4	doctor	1	0	0	1	1	1	0	1	1	1	1	NA	NA	NA	NA	NA	NA	NA	NA	NA	NA	NA
370	1	NA	no	female	non.first.gen	asian	3.6	researcher	1	0	0	0	1	1	1	0	0	1	1	NA	NA	NA	NA	NA	NA	NA	NA	NA	NA	NA
371	1	NA	no	female	non.first.gen	white	3.6	doctor	1	0	1	0	1	1	1	1	1	1	1	NA	NA	NA	NA	NA	NA	NA	NA	NA	NA	NA
372	1	NA	no	female	non.first.gen	NA	3.65	doctor	1	0	0	0	1	1	1	0	1	1	1	NA	NA	NA	NA	NA	NA	NA	NA	NA	NA	NA
373	1	NA	no	female	first.gen	asian	3.2	other.health	1	0	1	0	1	1	1	1	0	1	0	NA	NA	NA	NA	NA	NA	NA	NA	NA	NA	NA
374	1	NA	no	male	NA	asian	3.9	researcher	1	0	0	0	1	0	0	0	1	1	1	NA	NA	NA	NA	NA	NA	NA	NA	NA	NA	NA
375	0	0	no	female	non.first.gen	asian	NA	doctor	0	0	0	1	0	0	1	0	0	0	0	0	0	0	0	0	1	0	1	1	0	1
376	1	NA	no	female	non.first.gen	asian	3.6	doctor	1	0	0	0	1	1	1	1	0	1	1	NA	NA	NA	NA	NA	NA	NA	NA	NA	NA	NA
377	1	NA	no	male	first.gen	asian	3.6	other.health	1	0	1	1	0	1	0	0	0	0	1	NA	NA	NA	NA	NA	NA	NA	NA	NA	NA	NA
378	NA	1	no	female	first.gen	asian	3.2	other.health	NA	NA	NA	NA	NA	NA	NA	NA	NA	NA	NA	0	1	0	1	0	1	0	1	1	1	1
379	1	NA	no	male	non.first.gen	asian	3.89	doctor	1	0	1	0	1	1	1	1	1	1	1	NA	NA	NA	NA	NA	NA	NA	NA	NA	NA	NA
380	1	NA	no	female	non.first.gen	asian	3.64	other.health	1	0	1	0	1	0	1	1	1	1	1	NA	NA	NA	NA	NA	NA	NA	NA	NA	NA	NA
381	1	NA	no	female	non.first.gen	urm	3.48	other.health	1	0	0	0	0	1	1	0	0	1	1	NA	NA	NA	NA	NA	NA	NA	NA	NA	NA	NA
382	1	NA	no	female	non.first.gen	urm	3.597	researcher	1	0	0	0	1	1	1	1	1	1	1	NA	NA	NA	NA	NA	NA	NA	NA	NA	NA	NA
383	0	0	no	female	non.first.gen	asian	NA	doctor	1	0	0	1	0	0	1	0	0	1	1	0	0	1	1	1	0	0	1	0	0	0
384	0	0	yes	female	non.first.gen	urm	3	doctor	1	0	0	1	1	0	1	1	0	0	1	0	0	0	1	0	0	0	0	1	0	0
385	1	NA	no	NA	NA	NA	3.5	doctor	1	0	0	0	1	1	0	0	1	1	1	NA	NA	NA	NA	NA	NA	NA	NA	NA	NA	NA
386	1	NA	no	female	non.first.gen	asian	3.46	researcher	1	0	1	0	1	1	1	1	0	1	1	NA	NA	NA	NA	NA	NA	NA	NA	NA	NA	NA
387	1	NA	no	female	first.gen	white	3.6	other.health	1	0	0	0	1	1	1	0	1	1	1	NA	NA	NA	NA	NA	NA	NA	NA	NA	NA	NA
388	1	NA	no	female	first.gen	asian	2.56	other	1	0	1	1	1	1	1	1	1	0	1	NA	NA	NA	NA	NA	NA	NA	NA	NA	NA	NA
389	1	NA	no	female	first.gen	asian	2.5	other.health	1	1	1	1	0	0	1	0	0	1	1	NA	NA	NA	NA	NA	NA	NA	NA	NA	NA	NA
390	1	NA	no	female	non.first.gen	asian	3.67	doctor	1	0	1	0	1	0	1	1	1	1	1	NA	NA	NA	NA	NA	NA	NA	NA	NA	NA	NA
391	1	NA	no	male	first.gen	asian	3.3	researcher	1	0	0	0	1	1	1	1	0	1	1	NA	NA	NA	NA	NA	NA	NA	NA	NA	NA	NA
392	0	0	no	female	first.gen	asian	3.4	other.health	1	0	0	1	1	1	0	1	0	1	1	0	1	1	0	0	0	1	0	1	0	0
393	NA	1	no	female	first.gen	white	3.8	other.health	NA	NA	NA	NA	NA	NA	NA	NA	NA	NA	NA	1	0	1	1	0	0	0	0	0	0	0
394	1	NA	no	female	non.first.gen	asian	3.96	doctor	1	0	1	1	0	0	1	0	0	0	1	NA	NA	NA	NA	NA	NA	NA	NA	NA	NA	NA
395	NA	1	no	male	first.gen	white	3	doctor	NA	NA	NA	NA	NA	NA	NA	NA	NA	NA	NA	0	1	1	0	0	0	0	0	0	0	0
396	1	NA	no	female	non.first.gen	asian	3.5	doctor	1	0	1	1	1	0	1	0	0	1	1	NA	NA	NA	NA	NA	NA	NA	NA	NA	NA	NA
397	NA	1	no	female	non.first.gen	asian	3.99	researcher	NA	NA	NA	NA	NA	NA	NA	NA	NA	NA	NA	0	0	0	0	1	1	0	1	1	0	1
398	1	NA	no	female	non.first.gen	NA	3.41	unsure	0	0	0	0	1	1	1	0	0	1	1	NA	NA	NA	NA	NA	NA	NA	NA	NA	NA	NA
399	1	NA	no	female	non.first.gen	white	3.3	researcher	1	0	0	0	1	1	0	0	0	1	1	NA	NA	NA	NA	NA	NA	NA	NA	NA	NA	NA
400	1	NA	no	female	non.first.gen	urm	3	other	1	0	0	1	0	1	1	0	1	1	1	NA	NA	NA	NA	NA	NA	NA	NA	NA	NA	NA
401	NA	1	yes	female	first.gen	asian	3.1	researcher	NA	NA	NA	NA	NA	NA	NA	NA	NA	NA	NA	0	1	0	0	1	1	1	0	0	0	0
402	NA	1	yes	female	first.gen	urm	3.1	other.health	NA	NA	NA	NA	NA	NA	NA	NA	NA	NA	NA	0	0	0	0	1	0	1	0	1	1	0
403	0	0	no	female	non.first.gen	asian	3.29	doctor	0	0	0	1	0	1	1	0	0	0	0	0	0	0	0	0	1	0	0	1	0	0
404	1	NA	no	female	first.gen	NA	2.9	other.health	1	0	0	0	1	1	1	1	1	1	1	NA	NA	NA	NA	NA	NA	NA	NA	NA	NA	NA
405	1	NA	no	female	first.gen	NA	3.3	doctor	1	0	0	0	0	0	0	0	0	1	0	NA	NA	NA	NA	NA	NA	NA	NA	NA	NA	NA
406	1	NA	no	male	first.gen	asian	3.77	doctor	1	0	1	0	1	1	1	1	1	1	1	NA	NA	NA	NA	NA	NA	NA	NA	NA	NA	NA
407	1	NA	no	female	first.gen	asian	3	doctor	1	0	1	1	1	1	1	1	1	1	1	NA	NA	NA	NA	NA	NA	NA	NA	NA	NA	NA
408	NA	1	no	male	non.first.gen	asian	3.62	doctor	NA	NA	NA	NA	NA	NA	NA	NA	NA	NA	NA	1	0	0	0	1	1	0	1	1	1	1
409	1	NA	no	male	non.first.gen	asian	3.91	other.health	1	0	0	0	1	1	1	1	1	1	1	NA	NA	NA	NA	NA	NA	NA	NA	NA	NA	NA
410	NA	1	no	male	non.first.gen	asian	3.65	other.health	NA	NA	NA	NA	NA	NA	NA	NA	NA	NA	NA	0	0	0	0	1	1	0	0	1	1	0
411	1	NA	no	female	first.gen	asian	3.4	other.science	0	0	0	0	1	1	1	1	0	0	1	NA	NA	NA	NA	NA	NA	NA	NA	NA	NA	NA
412	0	0	no	male	first.gen	asian	3.7	doctor	0	0	0	0	0	0	0	0	0	0	1	0	0	0	0	0	0	0	0	1	0	0
413	0	0	no	male	non.first.gen	asian	3.7	other.health	1	0	0	1	0	0	1	0	0	1	1	0	0	1	1	1	1	0	1	1	0	0
414	1	NA	no	male	non.first.gen	asian	3.93	doctor	1	0	1	1	1	1	1	0	1	1	1	NA	NA	NA	NA	NA	NA	NA	NA	NA	NA	NA
415	1	NA	no	female	first.gen	asian	NA	doctor	1	0	1	0	1	1	1	0	1	1	1	NA	NA	NA	NA	NA	NA	NA	NA	NA	NA	NA
416	1	NA	no	female	first.gen	asian	3	unsure	1	0	0	1	1	1	1	0	0	1	0	NA	NA	NA	NA	NA	NA	NA	NA	NA	NA	NA
417	0	0	no	female	non.first.gen	asian	3.4	researcher	1	0	1	0	1	0	1	0	1	1	1	0	0	0	1	0	0	0	0	1	0	1
418	1	NA	no	female	first.gen	urm	3	doctor	1	0	1	0	0	0	0	0	0	0	1	NA	NA	NA	NA	NA	NA	NA	NA	NA	NA	NA
419	NA	1	yes	female	first.gen	white	3.4	researcher	NA	NA	NA	NA	NA	NA	NA	NA	NA	NA	NA	0	0	1	0	0	0	0	1	0	0	0
420	1	NA	no	female	first.gen	urm	3.2	researcher	1	0	1	1	1	1	1	0	0	1	0	NA	NA	NA	NA	NA	NA	NA	NA	NA	NA	NA
421	1	NA	no	female	non.first.gen	white	2.7	other.science	0	0	0	0	0	0	0	0	0	0	1	NA	NA	NA	NA	NA	NA	NA	NA	NA	NA	NA
422	1	NA	no	female	non.first.gen	white	4	researcher	0	0	0	0	1	1	1	0	0	1	1	NA	NA	NA	NA	NA	NA	NA	NA	NA	NA	NA
423	1	NA	yes	female	first.gen	white	3.52	researcher	1	1	1	0	1	1	1	0	1	1	1	NA	NA	NA	NA	NA	NA	NA	NA	NA	NA	NA
424	0	0	yes	female	first.gen	NA	3.81	doctor	1	1	0	1	0	0	0	0	0	0	0	0	0	0	0	1	1	1	1	0	0	0
425	NA	1	no	female	non.first.gen	asian	3.82	doctor	NA	NA	NA	NA	NA	NA	NA	NA	NA	NA	NA	0	0	1	1	1	0	0	1	0	0	0
426	NA	1	no	NA	NA	NA	NA	doctor	NA	NA	NA	NA	NA	NA	NA	NA	NA	NA	NA	0	0	0	0	1	0	0	1	1	0	1
427	0	0	no	male	non.first.gen	white	3.8	other	0	0	0	0	0	0	0	0	0	0	0	1	1	1	0	0	0	0	1	1	1	0
428	0	0	yes	female	non.first.gen	white	4	researcher	1	1	1	0	1	1	1	1	1	1	1	0	0	0	1	0	0	0	0	0	0	0
429	1	NA	no	female	non.first.gen	white	3.8	doctor	1	0	0	0	1	1	1	1	1	1	1	NA	NA	NA	NA	NA	NA	NA	NA	NA	NA	NA
430	1	NA	no	female	first.gen	urm	3.4	other.health	0	0	0	0	0	0	1	0	1	1	0	NA	NA	NA	NA	NA	NA	NA	NA	NA	NA	NA
431	1	NA	yes	female	non.first.gen	white	3.5	other.science	1	1	0	1	1	1	1	0	1	0	1	NA	NA	NA	NA	NA	NA	NA	NA	NA	NA	NA
432	NA	1	yes	female	non.first.gen	asian	3.88	doctor	NA	NA	NA	NA	NA	NA	NA	NA	NA	NA	NA	1	0	1	1	0	0	0	0	1	1	0
433	1	NA	no	female	first.gen	urm	2.7	researcher	1	0	0	1	1	1	1	0	1	1	1	NA	NA	NA	NA	NA	NA	NA	NA	NA	NA	NA
434	1	NA	yes	male	non.first.gen	white	3.86	researcher	1	0	1	0	1	1	0	1	1	1	1	NA	NA	NA	NA	NA	NA	NA	NA	NA	NA	NA
435	1	NA	no	female	non.first.gen	white	3.99	doctor	1	0	1	1	1	1	0	1	1	1	1	NA	NA	NA	NA	NA	NA	NA	NA	NA	NA	NA
436	1	NA	no	female	non.first.gen	asian	4	researcher	1	0	1	0	1	1	1	1	0	0	1	NA	NA	NA	NA	NA	NA	NA	NA	NA	NA	NA
437	0	0	no	male	non.first.gen	white	3	doctor	1	0	0	1	1	0	1	0	0	0	1	0	0	1	0	0	1	0	0	0	1	0
438	NA	1	no	female	non.first.gen	white	4	doctor	NA	NA	NA	NA	NA	NA	NA	NA	NA	NA	NA	0	0	0	1	0	0	0	0	0	1	0
439	NA	1	no	female	non.first.gen	white	3.5	other.health	NA	NA	NA	NA	NA	NA	NA	NA	NA	NA	NA	0	0	0	0	0	0	0	0	0	0	0
440	1	NA	yes	male	non.first.gen	white	3.49	researcher	1	1	0	0	1	1	1	1	1	1	1	NA	NA	NA	NA	NA	NA	NA	NA	NA	NA	NA
441	NA	1	no	female	non.first.gen	NA	3.84	doctor	NA	NA	NA	NA	NA	NA	NA	NA	NA	NA	NA	0	0	0	1	1	1	0	1	0	0	1
442	1	NA	yes	female	non.first.gen	white	3.3	researcher	1	0	0	0	1	1	1	1	1	1	1	NA	NA	NA	NA	NA	NA	NA	NA	NA	NA	NA
443	NA	1	yes	female	non.first.gen	white	3.79	unsure	NA	NA	NA	NA	NA	NA	NA	NA	NA	NA	NA	0	0	1	1	1	1	0	0	1	1	0
444	NA	1	yes	female	non.first.gen	asian	NA	unsure	NA	NA	NA	NA	NA	NA	NA	NA	NA	NA	NA	1	0	1	1	1	1	0	1	1	1	1
445	0	0	no	female	non.first.gen	asian	4	other.health	0	0	0	1	1	0	1	0	0	0	1	1	1	0	0	0	0	0	0	1	1	0
446	1	NA	no	female	non.first.gen	asian	3.63	doctor	1	0	1	1	0	1	1	0	1	1	1	NA	NA	NA	NA	NA	NA	NA	NA	NA	NA	NA
447	NA	1	no	female	non.first.gen	white	3.8	doctor	NA	NA	NA	NA	NA	NA	NA	NA	NA	NA	NA	0	0	0	0	1	0	0	0	0	0	0
448	1	NA	no	female	non.first.gen	asian	3.87	doctor	1	0	1	0	1	1	1	1	1	1	1	NA	NA	NA	NA	NA	NA	NA	NA	NA	NA	NA
449	1	NA	no	female	non.first.gen	white	3.75	researcher	0	0	0	0	1	1	1	1	1	0	0	NA	NA	NA	NA	NA	NA	NA	NA	NA	NA	NA
450	NA	1	no	male	first.gen	asian	3.64	other.science	NA	NA	NA	NA	NA	NA	NA	NA	NA	NA	NA	0	0	1	0	0	0	0	0	1	0	1
451	1	NA	no	female	non.first.gen	asian	3.4	doctor	1	0	0	0	1	0	0	0	1	1	1	NA	NA	NA	NA	NA	NA	NA	NA	NA	NA	NA
452	NA	1	no	female	non.first.gen	asian	3.937	doctor	NA	NA	NA	NA	NA	NA	NA	NA	NA	NA	NA	0	0	0	0	1	1	0	1	1	1	1
453	1	NA	no	male	non.first.gen	asian	3.2	researcher	1	0	0	0	0	1	1	1	0	1	1	NA	NA	NA	NA	NA	NA	NA	NA	NA	NA	NA
454	1	NA	no	male	first.gen	asian	3.35	doctor	1	0	1	0	1	1	1	0	1	1	1	NA	NA	NA	NA	NA	NA	NA	NA	NA	NA	NA
455	0	0	yes	male	first.gen	white	2.7	researcher	1	1	1	1	0	0	0	0	1	0	1	0	1	0	0	1	1	0	0	0	0	0
456	1	NA	no	male	first.gen	NA	3.6	doctor	1	0	1	0	1	1	1	0	1	1	1	NA	NA	NA	NA	NA	NA	NA	NA	NA	NA	NA
457	1	NA	yes	female	first.gen	urm	3.53	researcher	1	1	0	0	1	0	1	0	0	1	1	NA	NA	NA	NA	NA	NA	NA	NA	NA	NA	NA
458	NA	1	no	female	first.gen	asian	3.9	researcher	NA	NA	NA	NA	NA	NA	NA	NA	NA	NA	NA	1	0	0	1	0	0	0	0	0	0	0
459	0	0	no	male	non.first.gen	white	3.82	doctor	1	0	0	0	0	0	0	0	0	1	0	0	0	0	0	0	0	0	0	1	0	0
460	1	NA	yes	female	non.first.gen	white	3.77	researcher	1	1	1	0	1	1	1	1	1	1	1	NA	NA	NA	NA	NA	NA	NA	NA	NA	NA	NA
461	0	0	yes	male	non.first.gen	white	3.4	doctor	1	0	1	0	1	1	1	1	1	0	1	0	0	1	0	0	0	0	0	0	0	0
462	1	NA	yes	female	non.first.gen	white	3.4	other.health	1	1	0	0	1	1	1	1	1	1	1	NA	NA	NA	NA	NA	NA	NA	NA	NA	NA	NA
463	NA	1	no	female	non.first.gen	white	3.4	other.health	NA	NA	NA	NA	NA	NA	NA	NA	NA	NA	NA	0	1	1	1	1	1	1	1	0	1	0
464	0	0	no	NA	non.first.gen	NA	3.8	researcher	1	0	0	0	1	0	1	1	0	1	0	1	0	1	0	1	0	0	0	1	1	1
465	NA	1	no	female	non.first.gen	white	3	other.health	NA	NA	NA	NA	NA	NA	NA	NA	NA	NA	NA	0	0	0	0	0	1	0	1	1	1	1
466	1	NA	yes	female	non.first.gen	white	3.51	doctor	1	1	1	0	1	1	1	1	1	1	1	NA	NA	NA	NA	NA	NA	NA	NA	NA	NA	NA
467	1	NA	no	female	first.gen	white	2.9	researcher	0	0	1	0	1	0	1	1	1	0	1	NA	NA	NA	NA	NA	NA	NA	NA	NA	NA	NA
468	0	0	no	female	non.first.gen	asian	3.4	doctor	1	0	0	0	1	1	1	1	1	1	1	0	0	1	1	0	0	0	0	0	1	0
469	0	0	no	female	non.first.gen	white	3.2	unsure	1	0	0	1	1	0	1	1	1	0	1	0	1	0	1	0	0	0	0	0	1	0
470	1	NA	yes	male	first.gen	asian	3.88	doctor	1	0	1	0	1	1	1	1	0	1	1	NA	NA	NA	NA	NA	NA	NA	NA	NA	NA	NA
471	NA	1	no	female	first.gen	white	2.3	doctor	NA	NA	NA	NA	NA	NA	NA	NA	NA	NA	NA	0	0	1	0	0	0	1	1	1	0	1
472	1	NA	no	male	non.first.gen	white	3.77	researcher	1	0	1	0	1	1	1	1	1	1	1	NA	NA	NA	NA	NA	NA	NA	NA	NA	NA	NA
473	NA	1	yes	female	non.first.gen	white	3.28	other.science	NA	NA	NA	NA	NA	NA	NA	NA	NA	NA	NA	0	0	0	1	0	0	0	1	1	0	1
474	1	NA	no	female	non.first.gen	white	3.37	doctor	1	0	0	0	1	1	1	1	1	1	1	NA	NA	NA	NA	NA	NA	NA	NA	NA	NA	NA
475	1	NA	no	female	NA	asian	3.78	doctor	1	0	1	1	1	1	1	1	1	1	1	NA	NA	NA	NA	NA	NA	NA	NA	NA	NA	NA
476	1	NA	no	male	non.first.gen	asian	3.96	doctor	1	0	0	0	1	1	1	1	0	1	1	NA	NA	NA	NA	NA	NA	NA	NA	NA	NA	NA
477	1	NA	yes	female	non.first.gen	asian	3.588	researcher	1	0	1	0	1	1	1	1	1	1	1	NA	NA	NA	NA	NA	NA	NA	NA	NA	NA	NA
478	1	NA	yes	female	non.first.gen	white	3	researcher	1	1	1	0	1	1	1	1	1	1	1	NA	NA	NA	NA	NA	NA	NA	NA	NA	NA	NA
479	0	0	no	female	non.first.gen	white	3.5	researcher	1	0	1	0	1	0	1	0	0	1	1	0	0	0	1	1	1	0	1	0	0	0
480	1	NA	no	female	first.gen	white	3.1	doctor	0	0	0	1	1	1	1	0	0	0	0	NA	NA	NA	NA	NA	NA	NA	NA	NA	NA	NA
481	0	0	no	female	non.first.gen	asian	3.6	doctor	1	0	0	1	1	1	1	1	1	1	1	0	1	1	1	0	0	0	1	0	0	0
482	0	0	no	female	non.first.gen	urm	3.42	unsure	1	0	0	1	1	0	0	0	0	0	1	0	0	0	0	0	1	0	0	1	1	0
483	1	NA	no	female	non.first.gen	white	3.4	researcher	1	0	0	1	1	1	0	1	1	1	1	NA	NA	NA	NA	NA	NA	NA	NA	NA	NA	NA
484	1	NA	no	female	non.first.gen	white	3.739	other.health	1	0	1	0	1	1	1	1	1	1	1	NA	NA	NA	NA	NA	NA	NA	NA	NA	NA	NA
485	0	0	no	female	first.gen	white	3.85	other.health	0	0	0	0	0	0	1	1	1	0	1	0	0	1	0	0	0	0	0	0	0	0
486	1	NA	no	female	non.first.gen	urm	3	doctor	1	0	1	0	0	1	1	0	0	1	1	NA	NA	NA	NA	NA	NA	NA	NA	NA	NA	NA
487	1	NA	no	male	first.gen	urm	3.126	doctor	0	0	1	0	1	1	1	1	1	1	1	NA	NA	NA	NA	NA	NA	NA	NA	NA	NA	NA
488	NA	1	yes	male	non.first.gen	asian	3.5	researcher	NA	NA	NA	NA	NA	NA	NA	NA	NA	NA	NA	0	0	0	0	1	1	0	1	1	0	1
489	1	NA	no	female	non.first.gen	asian	NA	doctor	1	0	1	0	1	1	1	1	1	1	1	NA	NA	NA	NA	NA	NA	NA	NA	NA	NA	NA
490	0	0	yes	male	non.first.gen	white	3.87	researcher	1	0	1	1	0	0	1	1	0	1	1	0	0	0	1	1	0	0	0	1	0	0
491	1	NA	yes	female	non.first.gen	white	3.55	doctor	1	0	0	0	1	1	1	1	1	1	1	NA	NA	NA	NA	NA	NA	NA	NA	NA	NA	NA
492	1	NA	no	female	non.first.gen	white	4	researcher	1	0	1	0	1	1	1	1	1	1	1	NA	NA	NA	NA	NA	NA	NA	NA	NA	NA	NA
493	1	NA	no	female	first.gen	asian	3	researcher	1	0	0	0	1	1	0	0	1	1	1	NA	NA	NA	NA	NA	NA	NA	NA	NA	NA	NA
494	1	NA	no	female	non.first.gen	white	3.33	other.health	1	0	0	0	0	1	1	1	1	0	0	NA	NA	NA	NA	NA	NA	NA	NA	NA	NA	NA
495	NA	1	yes	male	first.gen	white	3.85	doctor	NA	NA	NA	NA	NA	NA	NA	NA	NA	NA	NA	0	0	0	0	0	0	0	0	1	1	0
496	1	NA	no	female	first.gen	asian	2.7	doctor	1	0	0	1	1	1	1	1	1	1	1	NA	NA	NA	NA	NA	NA	NA	NA	NA	NA	NA
497	1	NA	yes	NA	first.gen	asian	3.5	other.science	1	0	1	0	1	1	1	1	0	1	1	NA	NA	NA	NA	NA	NA	NA	NA	NA	NA	NA
498	NA	1	no	male	non.first.gen	asian	2.8	doctor	NA	NA	NA	NA	NA	NA	NA	NA	NA	NA	NA	1	0	0	0	0	0	0	0	0	0	0
499	1	NA	no	male	non.first.gen	asian	3.7	other.health	1	0	0	1	1	1	0	0	1	0	0	NA	NA	NA	NA	NA	NA	NA	NA	NA	NA	NA
500	0	0	no	female	first.gen	NA	3.6	unsure	1	0	0	1	1	1	1	1	0	1	0	0	0	0	1	0	0	0	0	0	0	0
501	1	NA	no	male	non.first.gen	white	3.13	doctor	1	0	1	1	1	1	1	0	1	1	1	NA	NA	NA	NA	NA	NA	NA	NA	NA	NA	NA
502	NA	1	no	male	non.first.gen	asian	4	doctor	NA	NA	NA	NA	NA	NA	NA	NA	NA	NA	NA	0	0	1	1	0	0	0	0	0	0	0
503	1	NA	yes	male	non.first.gen	NA	3.75	other	0	1	0	0	1	1	1	0	1	0	1	NA	NA	NA	NA	NA	NA	NA	NA	NA	NA	NA
504	1	NA	yes	male	first.gen	white	4	doctor	1	1	0	0	1	0	1	1	1	1	1	NA	NA	NA	NA	NA	NA	NA	NA	NA	NA	NA
505	1	NA	no	female	non.first.gen	white	3.8	researcher	1	0	1	0	1	1	1	1	1	1	1	NA	NA	NA	NA	NA	NA	NA	NA	NA	NA	NA
506	1	NA	no	female	non.first.gen	white	3.93	other.science	1	0	0	1	1	1	1	0	1	0	1	NA	NA	NA	NA	NA	NA	NA	NA	NA	NA	NA
507	1	NA	no	male	first.gen	urm	4	researcher	1	0	1	0	1	1	1	1	1	1	1	NA	NA	NA	NA	NA	NA	NA	NA	NA	NA	NA
508	1	NA	no	female	first.gen	urm	3.4	doctor	0	0	0	1	0	1	1	0	1	1	1	NA	NA	NA	NA	NA	NA	NA	NA	NA	NA	NA
509	1	NA	no	female	non.first.gen	asian	3.64	doctor	1	1	1	0	1	1	1	1	0	1	1	NA	NA	NA	NA	NA	NA	NA	NA	NA	NA	NA
510	NA	1	no	male	non.first.gen	white	3.5	researcher	NA	NA	NA	NA	NA	NA	NA	NA	NA	NA	NA	0	0	0	0	0	0	0	1	1	1	0
511	NA	1	no	female	non.first.gen	white	3.16	researcher	NA	NA	NA	NA	NA	NA	NA	NA	NA	NA	NA	0	1	1	0	1	0	0	1	0	1	0
512	NA	1	yes	female	first.gen	urm	3.23	doctor	NA	NA	NA	NA	NA	NA	NA	NA	NA	NA	NA	0	0	0	0	0	0	0	0	0	0	1
513	1	NA	yes	male	NA	urm	3.4	doctor	0	0	1	0	0	0	1	1	0	1	1	NA	NA	NA	NA	NA	NA	NA	NA	NA	NA	NA
514	0	0	yes	female	non.first.gen	white	3.5	other.science	1	1	1	0	1	1	1	1	1	1	1	0	0	0	1	0	0	1	0	0	0	1
515	1	NA	no	male	first.gen	white	3.8	doctor	0	0	0	1	0	1	1	0	0	0	0	NA	NA	NA	NA	NA	NA	NA	NA	NA	NA	NA
516	1	NA	no	female	non.first.gen	white	3.77	doctor	1	0	0	1	0	1	1	0	0	1	1	NA	NA	NA	NA	NA	NA	NA	NA	NA	NA	NA
517	0	0	no	female	non.first.gen	white	3.9	other.health	0	0	0	0	1	0	1	0	0	1	0	0	0	1	0	0	0	0	0	0	0	0
518	NA	1	no	female	non.first.gen	white	4	doctor	NA	NA	NA	NA	NA	NA	NA	NA	NA	NA	NA	0	0	0	1	1	1	0	1	1	0	1
519	1	NA	yes	female	non.first.gen	asian	3.59	doctor	1	0	0	0	1	1	1	0	1	1	1	NA	NA	NA	NA	NA	NA	NA	NA	NA	NA	NA
520	0	0	no	female	non.first.gen	white	4	researcher	0	0	1	0	0	1	1	0	1	1	0	0	0	0	1	1	0	0	1	0	0	0
521	0	0	no	female	non.first.gen	white	3.65	doctor	1	0	0	0	1	0	0	0	0	0	1	0	1	1	1	0	0	1	0	1	0	0
522	1	NA	no	female	non.first.gen	white	3.7	other.health	1	0	0	0	0	1	0	1	0	1	1	NA	NA	NA	NA	NA	NA	NA	NA	NA	NA	NA
523	1	NA	no	female	first.gen	asian	NA	researcher	1	0	1	1	1	0	1	1	1	1	1	NA	NA	NA	NA	NA	NA	NA	NA	NA	NA	NA
524	1	NA	yes	male	non.first.gen	white	NA	researcher	1	1	1	0	1	1	1	1	1	1	1	NA	NA	NA	NA	NA	NA	NA	NA	NA	NA	NA
525	1	NA	no	female	non.first.gen	white	3.3	doctor	1	0	0	0	1	1	1	0	1	1	1	NA	NA	NA	NA	NA	NA	NA	NA	NA	NA	NA
526	1	NA	yes	female	non.first.gen	asian	3.93	doctor	1	1	0	0	1	1	1	0	1	1	1	NA	NA	NA	NA	NA	NA	NA	NA	NA	NA	NA
527	1	NA	no	female	non.first.gen	asian	3.85	other.health	0	0	0	0	1	0	1	1	1	1	1	NA	NA	NA	NA	NA	NA	NA	NA	NA	NA	NA
528	1	NA	no	female	non.first.gen	white	3.87	doctor	1	0	1	0	1	1	1	0	1	1	1	NA	NA	NA	NA	NA	NA	NA	NA	NA	NA	NA
529	1	NA	no	female	first.gen	white	3.1	other.health	1	0	1	0	1	1	1	1	1	1	1	NA	NA	NA	NA	NA	NA	NA	NA	NA	NA	NA
530	1	NA	yes	female	first.gen	urm	2.75	unsure	1	1	0	0	1	1	1	0	0	1	1	NA	NA	NA	NA	NA	NA	NA	NA	NA	NA	NA
531	NA	1	no	female	non.first.gen	asian	3.99	other.health	NA	NA	NA	NA	NA	NA	NA	NA	NA	NA	NA	0	0	1	0	0	0	0	0	0	0	0
532	1	NA	no	female	non.first.gen	white	3.99	doctor	0	0	1	1	0	1	1	0	0	1	1	NA	NA	NA	NA	NA	NA	NA	NA	NA	NA	NA
533	1	NA	no	male	non.first.gen	white	3.3	researcher	1	0	0	0	1	1	1	0	0	1	1	NA	NA	NA	NA	NA	NA	NA	NA	NA	NA	NA
534	1	NA	no	female	first.gen	white	3.2	other.health	1	0	0	0	1	0	1	0	1	1	0	NA	NA	NA	NA	NA	NA	NA	NA	NA	NA	NA
535	1	NA	no	female	first.gen	white	3.1	researcher	1	0	1	0	1	0	1	1	1	1	1	NA	NA	NA	NA	NA	NA	NA	NA	NA	NA	NA
536	NA	1	no	female	first.gen	white	4	unsure	NA	NA	NA	NA	NA	NA	NA	NA	NA	NA	NA	0	1	0	0	1	1	0	1	1	0	0
537	1	NA	no	male	non.first.gen	urm	3.7	other.health	1	0	1	1	1	1	1	1	1	1	1	NA	NA	NA	NA	NA	NA	NA	NA	NA	NA	NA
538	1	NA	yes	female	non.first.gen	asian	4	doctor	0	1	1	0	1	1	1	1	1	1	1	NA	NA	NA	NA	NA	NA	NA	NA	NA	NA	NA
539	1	NA	no	male	non.first.gen	white	3.2	unsure	1	0	1	0	1	1	1	1	1	1	1	NA	NA	NA	NA	NA	NA	NA	NA	NA	NA	NA
540	1	NA	no	female	non.first.gen	white	3.99	researcher	1	0	0	0	1	1	1	1	1	1	1	NA	NA	NA	NA	NA	NA	NA	NA	NA	NA	NA
541	NA	1	no	female	non.first.gen	white	4	doctor	NA	NA	NA	NA	NA	NA	NA	NA	NA	NA	NA	0	0	0	0	1	1	0	1	0	0	0
542	NA	1	no	female	non.first.gen	white	2.62	researcher	NA	NA	NA	NA	NA	NA	NA	NA	NA	NA	NA	0	0	0	1	1	1	0	1	0	0	0
543	1	NA	yes	male	first.gen	white	3.05	other.science	1	1	0	0	1	1	1	0	1	1	1	NA	NA	NA	NA	NA	NA	NA	NA	NA	NA	NA
544	0	0	no	female	non.first.gen	white	3.8	researcher	1	0	0	0	1	0	1	0	0	1	1	0	1	1	1	0	1	0	1	1	0	0
545	1	NA	no	female	non.first.gen	white	3.94	researcher	1	0	1	0	1	1	1	1	1	1	1	NA	NA	NA	NA	NA	NA	NA	NA	NA	NA	NA
546	NA	1	no	female	non.first.gen	white	3.358	doctor	NA	NA	NA	NA	NA	NA	NA	NA	NA	NA	NA	0	1	1	0	1	0	0	0	1	0	0
547	1	NA	no	female	non.first.gen	white	3.86	doctor	1	0	0	0	1	0	1	0	0	1	1	NA	NA	NA	NA	NA	NA	NA	NA	NA	NA	NA
548	NA	1	no	male	non.first.gen	white	3.6	other.health	NA	NA	NA	NA	NA	NA	NA	NA	NA	NA	NA	1	0	1	0	1	1	0	1	1	1	1
549	1	NA	no	female	non.first.gen	white	3.9	doctor	1	0	0	0	1	0	1	0	0	1	1	NA	NA	NA	NA	NA	NA	NA	NA	NA	NA	NA
550	NA	1	no	female	non.first.gen	white	3.4	doctor	NA	NA	NA	NA	NA	NA	NA	NA	NA	NA	NA	0	0	0	1	0	0	0	0	0	0	0
551	NA	1	no	female	first.gen	white	3.5	researcher	NA	NA	NA	NA	NA	NA	NA	NA	NA	NA	NA	0	1	0	1	0	0	0	0	0	0	0
552	NA	1	no	female	first.gen	white	3.5	doctor	NA	NA	NA	NA	NA	NA	NA	NA	NA	NA	NA	0	1	0	0	1	1	1	0	0	0	0
553	NA	1	no	female	non.first.gen	white	3.43	doctor	NA	NA	NA	NA	NA	NA	NA	NA	NA	NA	NA	0	0	0	1	0	0	0	1	1	1	0
554	NA	1	no	female	non.first.gen	white	3.93	doctor	NA	NA	NA	NA	NA	NA	NA	NA	NA	NA	NA	0	0	0	1	0	1	0	0	1	0	0
555	NA	1	no	female	first.gen	white	3.58	researcher	NA	NA	NA	NA	NA	NA	NA	NA	NA	NA	NA	0	0	1	0	0	0	0	0	0	1	0
556	0	0	no	female	first.gen	white	3.5	doctor	1	0	0	1	0	0	1	0	0	0	1	0	1	1	0	0	0	0	0	1	1	0
557	1	NA	no	female	non.first.gen	white	3.2	researcher	1	0	0	0	1	1	1	1	1	1	1	NA	NA	NA	NA	NA	NA	NA	NA	NA	NA	NA
558	1	NA	no	male	non.first.gen	asian	4	doctor	1	0	1	0	1	1	0	0	1	0	0	NA	NA	NA	NA	NA	NA	NA	NA	NA	NA	NA
559	1	NA	yes	female	non.first.gen	white	3.98	researcher	1	0	0	0	1	1	1	0	1	0	1	NA	NA	NA	NA	NA	NA	NA	NA	NA	NA	NA
560	NA	1	no	female	non.first.gen	white	3.93	doctor	NA	NA	NA	NA	NA	NA	NA	NA	NA	NA	NA	0	0	0	1	0	0	0	0	0	0	0
561	NA	1	no	female	non.first.gen	asian	4	doctor	NA	NA	NA	NA	NA	NA	NA	NA	NA	NA	NA	0	0	0	0	1	1	0	1	1	0	0
562	0	0	no	female	non.first.gen	white	3.44	other.health	0	0	0	0	0	0	0	0	0	0	0	1	1	1	1	1	1	1	1	1	1	1
563	1	NA	no	female	first.gen	asian	3.88	doctor	0	0	1	0	1	1	1	0	1	1	1	NA	NA	NA	NA	NA	NA	NA	NA	NA	NA	NA
564	1	NA	NA	male	first.gen	urm	3	doctor	1	0	0	0	0	0	0	0	0	1	0	NA	NA	NA	NA	NA	NA	NA	NA	NA	NA	NA
565	0	0	no	male	first.gen	white	3.87	doctor	0	0	0	0	1	0	1	0	0	1	1	0	0	1	1	0	0	0	1	1	0	0
566	NA	1	no	female	first.gen	white	3.34	other	NA	NA	NA	NA	NA	NA	NA	NA	NA	NA	NA	0	0	0	0	1	1	0	0	0	0	1
567	1	NA	no	female	non.first.gen	white	3	other	0	0	0	0	1	1	0	0	1	1	1	NA	NA	NA	NA	NA	NA	NA	NA	NA	NA	NA
568	NA	1	no	NA	NA	NA	NA	doctor	NA	NA	NA	NA	NA	NA	NA	NA	NA	NA	NA	0	0	0	0	0	0	0	0	1	1	0
569	1	NA	yes	male	non.first.gen	white	4	doctor	1	1	0	0	1	1	1	1	1	1	1	NA	NA	NA	NA	NA	NA	NA	NA	NA	NA	NA
570	1	NA	no	female	non.first.gen	white	3.4	unsure	1	0	1	1	1	1	1	1	1	1	1	NA	NA	NA	NA	NA	NA	NA	NA	NA	NA	NA
571	NA	1	no	male	non.first.gen	white	3.58	doctor	NA	NA	NA	NA	NA	NA	NA	NA	NA	NA	NA	0	0	0	0	0	0	0	0	1	0	0
572	1	NA	no	female	non.first.gen	white	3.5	other.science	1	0	0	1	1	1	1	1	1	1	1	NA	NA	NA	NA	NA	NA	NA	NA	NA	NA	NA
573	0	0	no	female	non.first.gen	white	3.88	researcher	1	0	0	0	1	0	1	1	1	1	1	0	1	0	1	0	0	0	0	0	0	0
574	NA	1	no	female	non.first.gen	white	3.8	doctor	NA	NA	NA	NA	NA	NA	NA	NA	NA	NA	NA	0	0	1	0	0	0	0	0	0	0	0
575	1	NA	no	female	non.first.gen	white	3.65	doctor	0	0	1	0	1	1	1	1	1	0	0	NA	NA	NA	NA	NA	NA	NA	NA	NA	NA	NA
576	1	NA	no	female	first.gen	white	3.4	doctor	1	0	1	1	1	1	1	0	1	1	1	NA	NA	NA	NA	NA	NA	NA	NA	NA	NA	NA
577	0	0	no	female	non.first.gen	white	3.2	researcher	0	0	0	0	1	0	1	0	0	1	1	0	0	0	0	0	0	0	0	0	0	0
578	NA	1	no	male	non.first.gen	white	3.9	doctor	NA	NA	NA	NA	NA	NA	NA	NA	NA	NA	NA	0	0	0	1	0	1	0	0	1	1	0
579	0	0	yes	female	first.gen	white	3.6	other.health	1	0	0	0	1	1	1	0	0	0	0	0	0	1	0	0	0	0	0	0	1	0
580	0	0	no	female	non.first.gen	white	3.1	other.health	1	1	1	1	1	0	1	0	0	0	1	0	0	0	0	0	0	0	0	1	1	0
581	1	NA	yes	male	non.first.gen	white	3.4	doctor	1	1	1	0	1	1	0	1	1	1	1	NA	NA	NA	NA	NA	NA	NA	NA	NA	NA	NA
582	NA	1	no	male	non.first.gen	asian	3.8475	doctor	NA	NA	NA	NA	NA	NA	NA	NA	NA	NA	NA	0	0	1	0	0	0	0	0	0	0	0
583	NA	1	no	male	first.gen	asian	4	doctor	NA	NA	NA	NA	NA	NA	NA	NA	NA	NA	NA	0	0	0	0	1	1	0	1	1	1	1
584	NA	1	no	female	non.first.gen	urm	3.35	doctor	NA	NA	NA	NA	NA	NA	NA	NA	NA	NA	NA	0	0	1	0	0	0	0	1	0	0	0
585	1	NA	yes	female	first.gen	urm	2	doctor	1	1	1	0	1	1	0	0	0	1	1	NA	NA	NA	NA	NA	NA	NA	NA	NA	NA	NA
586	1	NA	no	female	first.gen	urm	3.65	doctor	1	0	0	1	0	0	0	0	0	0	0	NA	NA	NA	NA	NA	NA	NA	NA	NA	NA	NA
587	0	0	no	female	non.first.gen	asian	3.8	doctor	1	0	0	1	1	0	1	1	0	0	0	0	0	0	0	1	1	0	1	0	0	0
588	1	NA	yes	male	non.first.gen	asian	3.982	doctor	1	0	1	0	1	1	1	1	1	1	1	NA	NA	NA	NA	NA	NA	NA	NA	NA	NA	NA
589	0	0	no	female	non.first.gen	NA	3.3	researcher	1	0	1	1	0	0	1	0	0	0	0	0	1	0	1	0	0	0	0	1	1	0
590	1	NA	yes	female	non.first.gen	white	3.97	doctor	1	0	0	0	1	1	1	1	1	1	1	NA	NA	NA	NA	NA	NA	NA	NA	NA	NA	NA
591	1	NA	no	male	first.gen	white	3.84	researcher	1	0	1	1	1	1	1	0	1	1	1	NA	NA	NA	NA	NA	NA	NA	NA	NA	NA	NA
592	1	NA	no	female	non.first.gen	white	3.3	doctor	0	0	1	1	0	1	1	0	0	0	1	NA	NA	NA	NA	NA	NA	NA	NA	NA	NA	NA
593	NA	1	no	female	non.first.gen	white	3.5	doctor	NA	NA	NA	NA	NA	NA	NA	NA	NA	NA	NA	0	0	1	0	0	0	0	0	0	0	0
594	NA	1	no	female	first.gen	urm	3.2	doctor	NA	NA	NA	NA	NA	NA	NA	NA	NA	NA	NA	0	1	0	0	0	0	0	0	0	0	0
595	NA	1	no	female	non.first.gen	asian	3.85	doctor	NA	NA	NA	NA	NA	NA	NA	NA	NA	NA	NA	1	1	1	0	1	0	0	0	0	0	0
596	NA	1	no	male	non.first.gen	asian	3.897	other.health	NA	NA	NA	NA	NA	NA	NA	NA	NA	NA	NA	0	0	0	0	0	0	1	0	1	0	0
597	NA	1	no	female	first.gen	urm	3.86	doctor	NA	NA	NA	NA	NA	NA	NA	NA	NA	NA	NA	0	1	1	0	1	0	0	1	1	1	1
598	0	0	no	female	non.first.gen	urm	3.971	doctor	0	0	0	0	1	1	1	0	0	0	1	1	0	1	0	0	0	0	0	0	0	0
599	1	NA	yes	female	non.first.gen	NA	3.65	doctor	0	0	0	0	1	1	1	1	0	1	0	NA	NA	NA	NA	NA	NA	NA	NA	NA	NA	NA
600	0	0	no	female	non.first.gen	white	3.8	doctor	0	0	0	1	1	0	0	0	1	1	1	1	0	0	0	1	0	1	0	0	0	0
601	0	0	no	female	non.first.gen	white	3.83	doctor	1	0	0	0	1	0	0	0	0	0	1	0	0	1	0	0	0	0	0	0	0	0
602	0	0	no	female	non.first.gen	NA	3.93	doctor	1	0	0	0	1	0	0	0	1	1	1	0	0	0	0	1	1	0	0	0	0	0
603	0	0	no	female	non.first.gen	white	3.87	other.health	1	0	1	1	1	1	1	1	0	1	1	0	0	1	0	0	0	0	0	0	0	0
604	NA	1	no	female	non.first.gen	urm	3.93	doctor	NA	NA	NA	NA	NA	NA	NA	NA	NA	NA	NA	1	0	1	0	0	1	0	0	1	0	1
605	NA	1	no	male	non.first.gen	asian	3.76	doctor	NA	NA	NA	NA	NA	NA	NA	NA	NA	NA	NA	0	0	1	0	1	1	0	1	0	0	0
606	0	0	no	male	non.first.gen	white	3.45	doctor	1	0	1	1	0	1	1	1	1	1	1	0	0	0	0	0	0	0	0	0	0	0
607	0	0	no	female	non.first.gen	white	3.4	doctor	1	0	0	1	0	0	0	0	0	1	0	0	0	0	0	1	1	1	1	0	0	0
608	0	0	no	female	non.first.gen	white	3.3	doctor	1	0	0	0	1	1	1	1	1	1	1	0	0	1	0	0	0	0	0	0	0	0
609	0	0	no	female	non.first.gen	asian	4	doctor	1	0	0	1	1	1	1	0	0	1	1	0	0	1	1	0	0	0	1	1	0	0
610	NA	1	no	male	first.gen	urm	3.4	doctor	NA	NA	NA	NA	NA	NA	NA	NA	NA	NA	NA	0	0	0	0	1	1	0	1	0	0	0
611	1	NA	no	female	non.first.gen	NA	3.2	doctor	1	0	0	0	1	1	1	1	1	1	1	NA	NA	NA	NA	NA	NA	NA	NA	NA	NA	NA
612	0	0	no	female	non.first.gen	urm	3.2	doctor	1	0	0	0	0	0	1	0	0	0	0	0	0	1	0	0	0	0	0	1	1	1
613	0	0	no	female	non.first.gen	white	3.581	doctor	1	0	1	0	1	1	1	1	1	1	1	0	1	1	1	0	0	0	0	0	0	0
614	1	NA	no	female	first.gen	white	3.8	doctor	1	0	0	0	0	0	0	0	0	1	1	NA	NA	NA	NA	NA	NA	NA	NA	NA	NA	NA
615	1	NA	yes	female	non.first.gen	white	3.7	researcher	1	1	1	0	1	1	1	1	1	1	1	NA	NA	NA	NA	NA	NA	NA	NA	NA	NA	NA
616	NA	1	no	male	non.first.gen	white	3.44	doctor	NA	NA	NA	NA	NA	NA	NA	NA	NA	NA	NA	0	0	1	1	0	0	0	0	1	0	0
617	0	0	yes	male	non.first.gen	white	3.62	researcher	1	0	0	0	1	1	1	0	0	1	1	0	1	0	1	0	0	0	0	0	0	0
618	1	NA	yes	female	first.gen	urm	3.65	researcher	1	1	1	0	1	1	1	0	1	1	0	NA	NA	NA	NA	NA	NA	NA	NA	NA	NA	NA
619	NA	1	no	female	non.first.gen	asian	2.931	other.health	NA	NA	NA	NA	NA	NA	NA	NA	NA	NA	NA	0	0	1	0	0	1	1	0	0	0	1
620	1	NA	yes	female	non.first.gen	asian	3.8	researcher	1	0	0	0	1	1	1	0	1	1	1	NA	NA	NA	NA	NA	NA	NA	NA	NA	NA	NA
621	0	0	no	female	non.first.gen	white	3.75	researcher	1	1	1	0	0	0	1	0	0	0	1	0	0	0	0	1	0	0	1	0	1	0
622	NA	1	no	female	non.first.gen	urm	3.315	other.health	NA	NA	NA	NA	NA	NA	NA	NA	NA	NA	NA	0	0	1	0	0	0	0	0	1	1	0
623	NA	1	no	female	non.first.gen	NA	3.4	other.science	NA	NA	NA	NA	NA	NA	NA	NA	NA	NA	NA	0	0	0	0	0	0	0	0	1	1	0
624	1	NA	yes	female	non.first.gen	white	3.9	researcher	1	0	0	0	1	0	1	1	0	0	1	NA	NA	NA	NA	NA	NA	NA	NA	NA	NA	NA
625	NA	1	yes	male	non.first.gen	asian	NA	NA	NA	NA	NA	NA	NA	NA	NA	NA	NA	NA	NA	0	0	0	0	0	0	0	0	0	0	0
626	1	NA	no	male	non.first.gen	white	3	researcher	1	0	0	0	1	1	0	0	0	0	0	NA	NA	NA	NA	NA	NA	NA	NA	NA	NA	NA
627	1	NA	no	male	non.first.gen	white	3.65	doctor	1	0	0	0	1	0	1	1	0	0	1	NA	NA	NA	NA	NA	NA	NA	NA	NA	NA	NA
628	1	NA	yes	male	first.gen	asian	3.94	unsure	1	1	1	0	1	1	1	1	1	1	1	NA	NA	NA	NA	NA	NA	NA	NA	NA	NA	NA
629	NA	1	no	female	non.first.gen	NA	3.9	doctor	NA	NA	NA	NA	NA	NA	NA	NA	NA	NA	NA	0	0	1	0	0	0	1	1	0	1	0
630	0	0	no	female	first.gen	asian	3.7	doctor	1	0	0	1	0	0	0	0	0	0	0	0	0	1	0	0	0	0	0	1	0	1
631	NA	1	no	female	non.first.gen	white	3.5	other.health	NA	NA	NA	NA	NA	NA	NA	NA	NA	NA	NA	0	1	0	0	1	0	0	1	1	0	0
632	1	NA	no	female	non.first.gen	white	3.919	doctor	1	0	1	0	1	1	1	1	0	1	1	NA	NA	NA	NA	NA	NA	NA	NA	NA	NA	NA
633	0	0	no	female	non.first.gen	white	3.99	other.science	1	0	1	0	1	0	1	0	0	1	1	0	0	0	1	0	0	0	1	0	0	1
634	1	NA	no	female	non.first.gen	NA	3.5	researcher	1	0	1	0	1	1	1	1	1	1	1	NA	NA	NA	NA	NA	NA	NA	NA	NA	NA	NA
635	NA	1	yes	male	first.gen	asian	3.8	doctor	NA	NA	NA	NA	NA	NA	NA	NA	NA	NA	NA	0	0	0	0	0	0	0	0	0	0	0
636	0	0	no	female	non.first.gen	white	3.77	doctor	1	0	1	1	1	1	1	0	0	1	1	0	1	1	0	0	0	0	1	0	0	0
637	1	NA	no	female	first.gen	asian	3.9	doctor	1	0	0	0	1	1	1	1	1	1	0	NA	NA	NA	NA	NA	NA	NA	NA	NA	NA	NA
638	0	0	no	female	non.first.gen	asian	3.69	doctor	1	0	1	1	1	1	1	1	1	1	1	0	1	0	1	0	0	0	0	0	0	0
639	NA	1	yes	female	non.first.gen	white	4	other.health	NA	NA	NA	NA	NA	NA	NA	NA	NA	NA	NA	1	1	0	0	1	0	1	0	1	1	0
640	0	0	no	female	non.first.gen	white	3.8	doctor	1	0	0	0	1	1	1	0	1	1	1	0	1	1	0	0	0	0	0	0	0	0
641	1	NA	no	female	non.first.gen	white	3.93	researcher	1	0	0	0	1	1	1	0	1	1	0	NA	NA	NA	NA	NA	NA	NA	NA	NA	NA	NA
642	1	NA	no	female	non.first.gen	asian	4	other	1	0	0	0	1	1	1	1	0	1	1	NA	NA	NA	NA	NA	NA	NA	NA	NA	NA	NA
643	1	NA	no	female	first.gen	urm	3.37	doctor	1	1	1	1	1	1	1	1	1	1	1	NA	NA	NA	NA	NA	NA	NA	NA	NA	NA	NA
644	0	0	no	female	non.first.gen	asian	4	doctor	1	0	0	0	0	1	1	1	1	1	1	0	0	0	1	0	0	0	0	0	0	0
645	1	NA	no	female	non.first.gen	white	3.25	doctor	1	0	0	0	1	1	1	1	1	0	1	NA	NA	NA	NA	NA	NA	NA	NA	NA	NA	NA
646	1	NA	no	female	non.first.gen	white	4	doctor	1	0	0	0	1	0	0	1	1	1	1	NA	NA	NA	NA	NA	NA	NA	NA	NA	NA	NA
647	0	0	yes	female	non.first.gen	asian	NA	doctor	1	0	0	0	0	1	1	0	0	0	0	1	0	1	0	0	0	0	0	1	0	1
648	NA	1	yes	female	non.first.gen	white	3.82	doctor	NA	NA	NA	NA	NA	NA	NA	NA	NA	NA	NA	1	0	1	0	0	0	0	0	1	0	1
649	1	NA	no	female	non.first.gen	white	3.51	other.science	0	0	1	0	1	1	1	1	0	1	1	NA	NA	NA	NA	NA	NA	NA	NA	NA	NA	NA
650	NA	1	no	male	non.first.gen	asian	3	doctor	NA	NA	NA	NA	NA	NA	NA	NA	NA	NA	NA	0	0	0	0	1	1	0	0	0	0	0
651	1	NA	yes	male	non.first.gen	asian	3.94	doctor	1	0	1	0	1	1	1	1	1	1	1	NA	NA	NA	NA	NA	NA	NA	NA	NA	NA	NA
652	1	NA	no	female	non.first.gen	white	4	researcher	1	0	0	0	1	1	1	1	1	1	1	NA	NA	NA	NA	NA	NA	NA	NA	NA	NA	NA
653	1	NA	yes	female	first.gen	urm	3.6	researcher	1	0	1	1	1	1	1	1	0	1	1	NA	NA	NA	NA	NA	NA	NA	NA	NA	NA	NA
654	1	NA	no	female	non.first.gen	white	3.89	researcher	1	0	0	1	1	1	1	0	1	1	1	NA	NA	NA	NA	NA	NA	NA	NA	NA	NA	NA
655	1	NA	no	male	non.first.gen	asian	4	researcher	1	0	1	0	1	1	1	0	1	1	1	NA	NA	NA	NA	NA	NA	NA	NA	NA	NA	NA
656	1	NA	no	female	first.gen	white	3.304	doctor	1	0	0	0	1	0	0	1	1	1	1	NA	NA	NA	NA	NA	NA	NA	NA	NA	NA	NA
657	NA	1	yes	female	non.first.gen	white	3.9	doctor	NA	NA	NA	NA	NA	NA	NA	NA	NA	NA	NA	0	0	1	0	0	0	0	0	0	0	0
658	1	NA	no	female	non.first.gen	urm	2.98	researcher	1	0	1	0	1	1	0	1	1	1	1	NA	NA	NA	NA	NA	NA	NA	NA	NA	NA	NA
659	0	0	no	female	non.first.gen	asian	3.81	doctor	1	0	1	1	1	1	1	0	1	0	0	0	0	0	0	0	0	0	0	0	1	1
660	1	NA	no	female	first.gen	asian	3.4	doctor	1	0	0	1	1	1	0	0	1	1	1	NA	NA	NA	NA	NA	NA	NA	NA	NA	NA	NA
661	1	NA	yes	female	non.first.gen	white	3.78	researcher	1	1	1	0	0	1	1	1	0	1	0	NA	NA	NA	NA	NA	NA	NA	NA	NA	NA	NA
662	1	NA	no	female	non.first.gen	white	3.2	doctor	1	0	0	0	0	0	1	1	1	0	1	NA	NA	NA	NA	NA	NA	NA	NA	NA	NA	NA
663	NA	1	no	male	non.first.gen	white	4	doctor	NA	NA	NA	NA	NA	NA	NA	NA	NA	NA	NA	0	0	1	0	0	0	0	0	0	0	0
664	0	0	yes	female	first.gen	white	3.7	other.health	0	1	1	1	1	1	1	0	1	0	0	1	0	0	0	0	0	0	0	0	0	0
665	NA	1	no	male	non.first.gen	asian	3.5	doctor	NA	NA	NA	NA	NA	NA	NA	NA	NA	NA	NA	0	0	0	1	0	1	0	0	1	1	0
666	0	0	no	female	non.first.gen	asian	3.57	other.health	0	0	0	0	0	0	1	0	0	1	1	0	0	0	1	1	0	0	0	0	0	0
667	1	NA	no	female	non.first.gen	white	3.99	researcher	1	0	0	0	1	0	0	0	1	1	1	NA	NA	NA	NA	NA	NA	NA	NA	NA	NA	NA
668	0	0	yes	female	non.first.gen	white	3.77	researcher	1	1	0	0	0	1	1	1	1	1	1	0	0	0	1	1	0	0	0	0	0	0
669	NA	1	no	female	non.first.gen	white	3.7	doctor	NA	NA	NA	NA	NA	NA	NA	NA	NA	NA	NA	0	0	0	1	0	0	0	0	0	0	0
670	0	0	no	male	non.first.gen	white	3.975	researcher	1	0	1	0	1	1	1	1	1	1	1	0	1	0	1	0	0	0	0	0	0	0
671	NA	1	no	female	non.first.gen	asian	3.7	other.health	NA	NA	NA	NA	NA	NA	NA	NA	NA	NA	NA	1	0	1	1	1	1	0	1	1	1	1
672	0	0	no	female	non.first.gen	white	3.38	doctor	1	0	0	0	1	1	1	1	1	1	1	0	0	1	0	0	0	0	0	0	0	0
673	0	0	no	female	non.first.gen	white	3.85	doctor	1	0	0	0	0	0	1	0	1	0	1	0	0	1	0	0	0	0	1	0	1	0
674	NA	NA	no	female	non.first.gen	white	4	doctor	NA	NA	NA	NA	NA	NA	NA	NA	NA	NA	NA	NA	NA	NA	NA	NA	NA	NA	NA	NA	NA	NA
675	1	NA	no	male	non.first.gen	asian	3.9	doctor	1	0	0	0	1	1	1	1	1	1	1	NA	NA	NA	NA	NA	NA	NA	NA	NA	NA	NA
676	1	NA	yes	female	non.first.gen	white	3.4	researcher	1	1	1	0	1	1	1	1	1	1	1	NA	NA	NA	NA	NA	NA	NA	NA	NA	NA	NA
677	0	0	no	female	first.gen	white	3.9	doctor	0	0	0	0	1	0	1	0	0	0	0	1	0	0	0	0	0	0	0	0	0	0
678	1	NA	no	female	non.first.gen	white	3.8	doctor	1	0	0	1	1	0	0	0	0	1	1	NA	NA	NA	NA	NA	NA	NA	NA	NA	NA	NA
679	NA	1	no	female	first.gen	white	3.4	doctor	NA	NA	NA	NA	NA	NA	NA	NA	NA	NA	NA	0	0	0	1	1	1	0	0	1	0	1
680	NA	1	no	female	non.first.gen	asian	3.99	doctor	NA	NA	NA	NA	NA	NA	NA	NA	NA	NA	NA	0	0	0	0	1	0	0	1	1	0	0
681	1	NA	yes	NA	non.first.gen	asian	3.6	researcher	1	0	1	0	1	1	1	1	1	1	1	NA	NA	NA	NA	NA	NA	NA	NA	NA	NA	NA
682	0	0	yes	female	non.first.gen	white	3.7	doctor	1	0	1	0	1	1	1	1	0	1	0	0	0	0	1	0	0	0	0	1	0	0
683	NA	1	no	male	non.first.gen	asian	3.5	doctor	NA	NA	NA	NA	NA	NA	NA	NA	NA	NA	NA	0	0	0	1	0	0	0	0	0	0	0
684	1	NA	no	male	non.first.gen	white	3.417	researcher	1	0	1	0	1	1	1	1	1	1	1	NA	NA	NA	NA	NA	NA	NA	NA	NA	NA	NA
685	NA	1	no	female	non.first.gen	asian	3.9	researcher	NA	NA	NA	NA	NA	NA	NA	NA	NA	NA	NA	1	0	0	1	0	0	0	0	0	0	0
686	0	0	no	female	non.first.gen	asian	3.8	doctor	1	0	0	1	0	1	0	0	0	0	0	0	0	0	0	0	0	0	0	1	0	1
687	1	NA	yes	female	non.first.gen	white	3.52	other.health	1	0	0	0	1	1	1	1	1	1	1	NA	NA	NA	NA	NA	NA	NA	NA	NA	NA	NA
688	1	NA	yes	female	non.first.gen	white	3.6	other.health	1	0	1	0	1	1	1	0	0	1	1	NA	NA	NA	NA	NA	NA	NA	NA	NA	NA	NA
689	0	0	yes	female	non.first.gen	white	3.8	researcher	1	0	0	0	1	1	1	1	1	1	1	0	0	0	1	0	0	0	0	0	0	0
690	1	NA	no	male	non.first.gen	white	3.9	doctor	1	0	1	0	1	1	1	0	0	1	1	NA	NA	NA	NA	NA	NA	NA	NA	NA	NA	NA
691	1	NA	no	male	first.gen	white	3.78	doctor	1	0	0	0	1	0	1	0	0	0	1	NA	NA	NA	NA	NA	NA	NA	NA	NA	NA	NA
692	1	NA	no	female	non.first.gen	white	3.89	researcher	0	0	0	0	1	1	1	1	1	1	1	NA	NA	NA	NA	NA	NA	NA	NA	NA	NA	NA
693	1	NA	no	female	first.gen	white	3.95	researcher	1	0	1	0	0	1	1	0	1	1	1	NA	NA	NA	NA	NA	NA	NA	NA	NA	NA	NA
694	0	0	yes	female	non.first.gen	white	3.9	doctor	1	0	0	0	1	0	1	0	0	0	0	0	0	0	0	1	0	0	0	1	0	0
695	0	0	yes	female	non.first.gen	white	3.6	other.health	1	0	1	0	1	1	1	1	0	1	1	0	0	0	0	1	0	0	0	1	0	0
696	1	NA	yes	female	non.first.gen	white	3.6	doctor	1	1	1	0	1	1	1	1	1	1	1	NA	NA	NA	NA	NA	NA	NA	NA	NA	NA	NA
697	NA	1	yes	female	first.gen	white	3.95	doctor	NA	NA	NA	NA	NA	NA	NA	NA	NA	NA	NA	0	0	0	1	0	1	0	1	0	1	0
698	NA	1	no	female	non.first.gen	white	3.8	doctor	NA	NA	NA	NA	NA	NA	NA	NA	NA	NA	NA	0	0	0	1	1	1	0	1	1	1	1
699	1	NA	yes	male	first.gen	white	3.3	researcher	1	1	0	0	1	1	1	1	1	1	1	NA	NA	NA	NA	NA	NA	NA	NA	NA	NA	NA
700	0	0	no	female	non.first.gen	white	4	researcher	1	0	0	1	0	0	0	1	0	0	0	0	0	0	0	1	0	0	0	0	1	1
701	1	NA	yes	female	non.first.gen	white	3.4	other.health	1	0	1	0	1	0	1	0	0	1	1	NA	NA	NA	NA	NA	NA	NA	NA	NA	NA	NA
702	1	NA	no	female	non.first.gen	white	3.82	other.health	0	1	1	0	1	1	1	1	1	0	1	NA	NA	NA	NA	NA	NA	NA	NA	NA	NA	NA
703	0	0	yes	male	first.gen	white	3.41	researcher	1	1	1	0	1	1	1	1	1	1	1	0	0	0	0	1	0	0	0	0	0	0
704	1	NA	yes	female	non.first.gen	white	2.9	researcher	1	0	0	0	1	0	1	0	1	0	1	NA	NA	NA	NA	NA	NA	NA	NA	NA	NA	NA
705	1	NA	no	male	non.first.gen	white	3.6	doctor	1	0	0	0	0	1	1	0	1	1	1	NA	NA	NA	NA	NA	NA	NA	NA	NA	NA	NA
706	1	NA	yes	female	first.gen	white	2	other.science	1	1	0	0	1	1	1	1	1	1	1	NA	NA	NA	NA	NA	NA	NA	NA	NA	NA	NA
707	NA	1	no	female	non.first.gen	white	3.83	researcher	NA	NA	NA	NA	NA	NA	NA	NA	NA	NA	NA	1	0	0	1	0	0	0	0	1	0	0
708	NA	1	no	NA	non.first.gen	urm	4	other.health	NA	NA	NA	NA	NA	NA	NA	NA	NA	NA	NA	1	1	1	0	1	0	1	1	0	0	0
709	0	0	yes	female	non.first.gen	white	2.7	researcher	1	1	0	1	0	0	1	0	0	1	1	0	0	0	0	0	0	0	0	0	0	0
710	1	NA	no	male	non.first.gen	white	3.97	researcher	1	0	0	0	1	1	1	1	1	1	1	NA	NA	NA	NA	NA	NA	NA	NA	NA	NA	NA
711	1	NA	yes	female	non.first.gen	urm	3.9	researcher	1	0	0	0	1	1	1	1	0	0	1	NA	NA	NA	NA	NA	NA	NA	NA	NA	NA	NA
712	0	0	no	female	non.first.gen	white	3.92	doctor	1	0	0	1	1	0	0	0	0	1	1	0	0	1	0	1	1	1	1	1	0	1
713	1	NA	no	female	first.gen	white	2.99	researcher	1	0	1	0	1	1	1	1	1	1	1	NA	NA	NA	NA	NA	NA	NA	NA	NA	NA	NA
714	1	NA	yes	female	first.gen	white	3.53	other.health	1	1	0	0	1	1	1	0	1	1	1	NA	NA	NA	NA	NA	NA	NA	NA	NA	NA	NA
715	1	NA	yes	female	first.gen	white	2.55	researcher	1	0	0	0	1	1	1	1	1	1	1	NA	NA	NA	NA	NA	NA	NA	NA	NA	NA	NA
716	1	NA	yes	female	non.first.gen	white	3.5	other.health	1	0	0	0	1	1	1	0	1	1	1	NA	NA	NA	NA	NA	NA	NA	NA	NA	NA	NA
717	NA	1	no	male	first.gen	NA	3.8	doctor	NA	NA	NA	NA	NA	NA	NA	NA	NA	NA	NA	1	0	0	0	1	0	0	1	1	1	1
718	0	0	yes	female	first.gen	white	3.3	researcher	1	0	0	0	1	1	1	0	0	1	1	0	1	0	1	0	0	0	0	1	0	0
719	NA	1	no	female	non.first.gen	white	3.98	researcher	NA	NA	NA	NA	NA	NA	NA	NA	NA	NA	NA	0	0	0	0	0	0	0	0	1	0	0
720	NA	1	no	female	non.first.gen	white	3.99	doctor	NA	NA	NA	NA	NA	NA	NA	NA	NA	NA	NA	0	0	1	1	1	1	1	0	0	1	0
721	1	NA	no	female	first.gen	white	3.15	doctor	1	0	1	1	1	1	1	1	1	0	1	NA	NA	NA	NA	NA	NA	NA	NA	NA	NA	NA
722	NA	1	no	male	non.first.gen	white	3.4	doctor	NA	NA	NA	NA	NA	NA	NA	NA	NA	NA	NA	0	1	0	0	0	1	0	1	1	1	1
723	0	0	no	female	first.gen	white	3.89	doctor	1	0	0	0	1	0	1	0	0	1	1	0	0	1	0	0	0	0	0	0	0	0
724	NA	1	yes	female	non.first.gen	urm	3.34	doctor	NA	NA	NA	NA	NA	NA	NA	NA	NA	NA	NA	1	0	0	1	0	0	0	0	1	1	1
725	NA	1	no	female	non.first.gen	white	3.63	doctor	NA	NA	NA	NA	NA	NA	NA	NA	NA	NA	NA	0	1	0	1	0	0	0	0	0	0	0
726	NA	1	no	male	first.gen	asian	3.5	doctor	NA	NA	NA	NA	NA	NA	NA	NA	NA	NA	NA	0	1	1	0	0	0	0	0	1	0	0
727	1	NA	no	female	non.first.gen	asian	4	doctor	1	0	1	0	1	1	1	1	1	1	1	NA	NA	NA	NA	NA	NA	NA	NA	NA	NA	NA
728	1	NA	no	female	first.gen	white	3.55	doctor	1	0	0	0	1	1	1	0	1	1	1	NA	NA	NA	NA	NA	NA	NA	NA	NA	NA	NA
729	NA	1	no	female	non.first.gen	white	3.9	doctor	NA	NA	NA	NA	NA	NA	NA	NA	NA	NA	NA	0	0	1	0	1	1	1	1	1	0	0
730	0	0	yes	female	non.first.gen	white	3.8	doctor	0	1	0	0	1	0	1	0	0	1	1	0	0	1	0	0	0	1	0	0	0	0
731	1	NA	no	female	non.first.gen	white	2.8	doctor	1	0	1	1	1	1	1	1	1	1	1	NA	NA	NA	NA	NA	NA	NA	NA	NA	NA	NA
732	1	NA	no	female	non.first.gen	asian	NA	doctor	1	0	0	1	1	1	1	1	1	0	1	NA	NA	NA	NA	NA	NA	NA	NA	NA	NA	NA
733	0	0	yes	female	first.gen	white	3.8	doctor	1	0	0	0	1	0	1	0	0	0	0	0	0	0	1	0	0	0	0	1	1	0
734	1	NA	yes	male	non.first.gen	asian	4	researcher	1	0	1	0	0	1	1	0	1	1	1	NA	NA	NA	NA	NA	NA	NA	NA	NA	NA	NA
735	NA	1	no	female	non.first.gen	white	3.6	doctor	NA	NA	NA	NA	NA	NA	NA	NA	NA	NA	NA	0	1	1	1	0	0	0	0	0	0	0
736	1	NA	no	male	non.first.gen	white	3.9	other.health	1	0	0	0	0	0	0	0	0	1	0	NA	NA	NA	NA	NA	NA	NA	NA	NA	NA	NA
737	1	NA	yes	female	first.gen	NA	3.5	other.science	1	0	0	0	0	0	0	0	0	0	0	NA	NA	NA	NA	NA	NA	NA	NA	NA	NA	NA
738	1	NA	yes	female	non.first.gen	urm	4	NA	1	1	0	0	1	1	1	1	1	1	1	NA	NA	NA	NA	NA	NA	NA	NA	NA	NA	NA
739	1	NA	yes	female	non.first.gen	white	3.79	other.science	1	1	0	0	1	1	1	0	1	0	1	NA	NA	NA	NA	NA	NA	NA	NA	NA	NA	NA
740	1	NA	no	female	non.first.gen	urm	3.4	doctor	0	0	1	0	0	0	0	0	0	1	0	NA	NA	NA	NA	NA	NA	NA	NA	NA	NA	NA
741	0	0	yes	male	first.gen	urm	3.4	unsure	1	1	1	1	0	0	1	0	0	0	1	0	0	0	0	1	1	0	1	1	0	0
742	1	NA	yes	female	non.first.gen	urm	3.2	researcher	1	0	0	1	1	0	1	0	0	1	1	NA	NA	NA	NA	NA	NA	NA	NA	NA	NA	NA
743	0	0	no	male	first.gen	white	3.789	doctor	1	0	0	0	0	0	0	1	1	1	1	0	0	1	1	0	0	0	0	0	0	0
744	1	NA	yes	female	first.gen	white	3.77	unsure	1	0	0	1	1	1	1	0	1	1	1	NA	NA	NA	NA	NA	NA	NA	NA	NA	NA	NA
745	0	0	no	female	non.first.gen	asian	4	doctor	1	1	1	1	0	1	1	0	0	1	1	0	0	0	0	1	0	0	1	1	0	0
746	1	NA	yes	female	non.first.gen	white	3.66	other.science	1	1	0	0	1	1	1	1	1	0	1	NA	NA	NA	NA	NA	NA	NA	NA	NA	NA	NA
747	1	NA	no	female	first.gen	white	3.98	doctor	1	0	0	0	1	1	1	1	1	1	1	NA	NA	NA	NA	NA	NA	NA	NA	NA	NA	NA
748	1	NA	yes	female	non.first.gen	asian	3.88	doctor	0	1	1	0	1	1	1	0	1	1	1	NA	NA	NA	NA	NA	NA	NA	NA	NA	NA	NA
749	NA	1	no	female	non.first.gen	white	4	doctor	NA	NA	NA	NA	NA	NA	NA	NA	NA	NA	NA	1	0	0	1	0	0	0	0	1	0	0
750	NA	1	no	female	first.gen	urm	3.96	doctor	NA	NA	NA	NA	NA	NA	NA	NA	NA	NA	NA	0	0	0	1	0	1	0	0	1	0	1
751	1	NA	no	male	non.first.gen	white	3.2	researcher	1	1	0	0	1	1	1	0	1	1	1	NA	NA	NA	NA	NA	NA	NA	NA	NA	NA	NA
752	1	NA	no	female	first.gen	white	3.42	doctor	1	0	1	0	1	0	1	0	0	1	1	NA	NA	NA	NA	NA	NA	NA	NA	NA	NA	NA
753	0	0	yes	female	first.gen	white	3.1	researcher	1	1	0	0	1	1	1	0	1	1	1	0	0	1	0	0	0	0	0	0	0	0
754	0	0	no	female	non.first.gen	white	3.85	doctor	1	0	1	0	0	1	1	0	0	1	1	0	0	0	1	1	0	0	1	0	0	0
755	1	NA	no	female	non.first.gen	asian	3.5	researcher	1	0	1	1	1	1	1	0	1	1	1	NA	NA	NA	NA	NA	NA	NA	NA	NA	NA	NA
756	NA	1	yes	female	non.first.gen	white	4	researcher	NA	NA	NA	NA	NA	NA	NA	NA	NA	NA	NA	0	0	0	0	0	0	0	0	0	0	0
757	1	NA	no	female	non.first.gen	white	3.42	doctor	1	0	1	0	1	1	1	1	1	1	1	NA	NA	NA	NA	NA	NA	NA	NA	NA	NA	NA
758	1	NA	yes	male	non.first.gen	white	3.1	unsure	1	1	0	0	1	1	1	0	1	1	1	NA	NA	NA	NA	NA	NA	NA	NA	NA	NA	NA
759	1	NA	no	female	non.first.gen	white	3.4	doctor	1	0	0	0	1	1	1	1	1	1	1	NA	NA	NA	NA	NA	NA	NA	NA	NA	NA	NA
760	1	NA	no	male	non.first.gen	white	3.89	doctor	0	0	1	0	1	1	1	1	1	1	1	NA	NA	NA	NA	NA	NA	NA	NA	NA	NA	NA
761	1	NA	yes	female	non.first.gen	white	3.59	researcher	1	0	1	0	1	1	1	1	1	1	1	NA	NA	NA	NA	NA	NA	NA	NA	NA	NA	NA
762	1	NA	yes	male	first.gen	urm	3	researcher	1	0	0	0	1	1	1	0	1	1	1	NA	NA	NA	NA	NA	NA	NA	NA	NA	NA	NA
763	1	NA	no	female	first.gen	white	NA	doctor	1	0	0	0	0	1	1	0	1	0	1	NA	NA	NA	NA	NA	NA	NA	NA	NA	NA	NA
764	0	0	no	male	first.gen	asian	3.3	doctor	1	0	0	0	1	1	0	0	1	1	0	0	1	1	1	0	0	1	0	0	0	0
765	NA	1	yes	female	first.gen	white	3	researcher	NA	NA	NA	NA	NA	NA	NA	NA	NA	NA	NA	0	0	0	1	0	0	0	1	0	1	0
766	NA	1	no	female	first.gen	asian	4	other.health	NA	NA	NA	NA	NA	NA	NA	NA	NA	NA	NA	0	1	1	0	0	0	0	0	1	0	0
767	1	NA	yes	female	first.gen	white	3.3	other.health	1	1	1	0	1	1	1	1	0	1	0	NA	NA	NA	NA	NA	NA	NA	NA	NA	NA	NA
768	0	0	no	male	non.first.gen	white	3.76	researcher	1	1	1	0	1	0	1	1	1	1	1	0	0	0	0	0	0	0	0	0	0	0
